# Supplementary material for: New records of Sabethini (Diptera: Culicidae) from Colombia
Source: Biodivers Data J. 2022 Feb 3;10:e68413. doi: 10.3897/BDJ.10.e68413 (PMC8831386; doi:10.3897/BDJ.10.e68413)
Supplement: XML Treatment for Johnbelkinia longipes [file BDJ.10.e68413-treatment3.xml]

<!DOCTYPE tp:taxon-treatment
  PUBLIC "-//TaxonX//DTD Taxonomic Treatment Publishing DTD v0 20100105//EN" "tax-treatment-NSO.dtd">
<tp:taxon-treatment xmlns:tp="http://www.plazi.org/taxpub"><tp:treatment-meta><mixed-citation publication-type="journal"><person-group><name><surname>Naranjo-Díaz</surname><given-names>Nelson</given-names></name><name><surname>Suaza-Vasco</surname><given-names>Juan</given-names></name><name><surname>Pineda-Angel</surname><given-names>Jacobo</given-names></name><name><surname>Uribe</surname><given-names>Sandra</given-names></name></person-group><article-title>New records of <tp:taxon-name><tp:taxon-name-part taxon-name-part-type="tribe">Sabethini</tp:taxon-name-part></tp:taxon-name> (<tp:taxon-name><tp:taxon-name-part taxon-name-part-type="order">Diptera</tp:taxon-name-part></tp:taxon-name>: <tp:taxon-name><tp:taxon-name-part taxon-name-part-type="family">Culicidae</tp:taxon-name-part></tp:taxon-name>) from Colombia</article-title><source>Biodivers Data J</source><day>03</day><month>02</month><year>2022</year><volume>10</volume><pub-id pub-id-type="doi">10.3897/BDJ.10.e68413</pub-id></mixed-citation></tp:treatment-meta><tp:nomenclature><tp:taxon-name>
              <object-id xmlns:xlink="http://www.w3.org/1999/xlink" content-type="arpha" xlink:type="simple">BC7B769E-26B9-5252-8D36-DAA300FF9A60</object-id>
              <tp:taxon-name-part taxon-name-part-type="genus">Johnbelkinia</tp:taxon-name-part>
              <tp:taxon-name-part taxon-name-part-type="species">longipes</tp:taxon-name-part>
            </tp:taxon-name><tp:taxon-authority>(Fabricius, 1805)</tp:taxon-authority></tp:nomenclature><tp:treatment-sec sec-type="Distribution"><title>Distribution</title><p>Meta: Restrepo, Villavicencio [Apure-Villavicencio Dry Forests]. Santander: Barrancabermeja, Cimitarra [Magdalena-Urabá Moist Forests]. Valle del Cauca: Buenaventura [Chocó-Darién Moist Forests].</p></tp:treatment-sec><tp:treatment-sec sec-type="Notes"><title>Notes</title><p>Reported by <xref ref-type="bibr" rid="B6775420">Barreto-Reyes (1955)</xref>, <xref ref-type="bibr" rid="B6775355">Barreto and Vernon (1969)</xref>, <xref ref-type="bibr" rid="B6776024">Zavortink (1979a)</xref>, <xref ref-type="bibr" rid="B6775323">Barrera et al. (2002)</xref>, <xref ref-type="bibr" rid="B6775623">Ferro et al. (2008)</xref>, <xref ref-type="bibr" rid="B6775949">SIB (2020)</xref>.</p></tp:treatment-sec><ref-list><ref id="B6775420"><element-citation xmlns:xlink="http://www.w3.org/1999/xlink" publication-type="article" xlink:type="simple"><person-group person-group-type="author"><name name-style="western"><surname>Barreto-Reyes</surname><given-names>P.</given-names></name></person-group><year>1955</year><article-title>Lista de mosquitos de Colombia, S. A. (<tp:taxon-name><tp:taxon-name-part taxon-name-part-type="order">Diptera</tp:taxon-name-part></tp:taxon-name>: <tp:taxon-name><tp:taxon-name-part taxon-name-part-type="family">Culicidae</tp:taxon-name-part></tp:taxon-name>)</article-title><source>Anales de la Sociedad de Biología</source><volume>7</volume><issue>2</issue><fpage>46</fpage><lpage>94</lpage></element-citation></ref><ref id="B6775355"><element-citation xmlns:xlink="http://www.w3.org/1999/xlink" publication-type="article" xlink:type="simple"><person-group person-group-type="author"><name name-style="western"><surname>Barreto</surname><given-names>P.</given-names></name><name name-style="western"><surname>Vernon</surname><given-names>L.</given-names></name></person-group><year>1969</year><article-title>Artrópodos hematófagos del río Raposo, Valle, Colombia: II - <tp:taxon-name><tp:taxon-name-part taxon-name-part-type="family">Culicidae</tp:taxon-name-part></tp:taxon-name></article-title><source>Caldasia</source><volume>10</volume><fpage>407</fpage><lpage>440</lpage></element-citation></ref><ref id="B6776024"><element-citation xmlns:xlink="http://www.w3.org/1999/xlink" publication-type="book" xlink:type="simple"><person-group person-group-type="author"><name name-style="western"><surname>Zavortink</surname><given-names>T.</given-names></name></person-group><year>1979</year><source>Mosquito studies (<tp:taxon-name><tp:taxon-name-part taxon-name-part-type="order">Diptera</tp:taxon-name-part></tp:taxon-name>, <tp:taxon-name><tp:taxon-name-part taxon-name-part-type="family">Culicidae</tp:taxon-name-part></tp:taxon-name>) XXXV. The new sabethine genus <italic><tp:taxon-name><tp:taxon-name-part taxon-name-part-type="genus" reg="Johnbelkinia">Johnbelkinia</tp:taxon-name-part></tp:taxon-name></italic> and a preliminary reclassification of the composite genus <italic><tp:taxon-name><tp:taxon-name-part taxon-name-part-type="genus" reg="Trichoprosopon">Trichoprosopon</tp:taxon-name-part></tp:taxon-name></italic></source><edition>17</edition><publisher-name>Contributions of the American Entomological Institute</publisher-name><size units="page">61</size></element-citation></ref><ref id="B6775323"><element-citation xmlns:xlink="http://www.w3.org/1999/xlink" publication-type="article" xlink:type="simple"><person-group person-group-type="author"><name name-style="western"><surname>Barrera</surname><given-names>Roberto</given-names></name><name name-style="western"><surname>Liria</surname><given-names>Jonathan</given-names></name><name name-style="western"><surname>Salas</surname><given-names>Rosalba</given-names></name><name name-style="western"><surname>Boshell</surname><given-names>Jorge</given-names></name><name name-style="western"><surname>Vasquez</surname><given-names>Clovis</given-names></name><name name-style="western"><surname>Ahumada</surname><given-names>Marta</given-names></name><name name-style="western"><surname>Weaver</surname><given-names>Scott C</given-names></name><name name-style="western"><surname>Gonzalez</surname><given-names>Marta</given-names></name><name name-style="western"><surname>Ferro</surname><given-names>Cristina</given-names></name><name name-style="western"><surname>Freier</surname><given-names>Jerome</given-names></name><name name-style="western"><surname>Navarro</surname><given-names>Juan-Carlos</given-names></name><name name-style="western"><surname>Kang</surname><given-names>Wenli</given-names></name></person-group><year>2002</year><article-title>Contrasting sylvatic foci of Venezuelan equine encephalitis virus in northern South America.</article-title><source>The American Journal of Tropical Medicine and Hygiene</source><volume>67</volume><issue>3</issue><fpage>324</fpage><lpage>334</lpage><pub-id pub-id-type="doi">10.4269/ajtmh.2002.67.324</pub-id></element-citation></ref><ref id="B6775623"><element-citation xmlns:xlink="http://www.w3.org/1999/xlink" publication-type="article" xlink:type="simple"><person-group person-group-type="author"><name name-style="western"><surname>Ferro</surname><given-names>María Cristina</given-names></name><name name-style="western"><surname>Olano</surname><given-names>Victor Alberto</given-names></name><name name-style="western"><surname>Ahumada</surname><given-names>Martha</given-names></name><name name-style="western"><surname>Weaver</surname><given-names>Scott</given-names></name></person-group><year>2008</year><article-title>Mosquitos (<tp:taxon-name><tp:taxon-name-part taxon-name-part-type="order">Diptera</tp:taxon-name-part></tp:taxon-name>: <tp:taxon-name><tp:taxon-name-part taxon-name-part-type="family">Culicidae</tp:taxon-name-part></tp:taxon-name>) en el caserío de Chingalé, Santander, donde se registró un caso humano de encefalitis equina venezolana</article-title><source>Biomédica</source><volume>28</volume><issue>2</issue><pub-id pub-id-type="doi">10.7705/biomedica.v28i2.94</pub-id></element-citation></ref><ref id="B6775949"><element-citation xmlns:xlink="http://www.w3.org/1999/xlink" publication-type="website" xlink:type="simple"><person-group person-group-type="author"><name name-style="western"><surname>SIB</surname></name></person-group><article-title>Sistema de información sobre diversidad de Colombia</article-title><uri xlink:type="simple">https://sibcolombia.net</uri><date-in-citation content-type="access-date">2020-09-30T00:00:00+03:00</date-in-citation></element-citation></ref></ref-list></tp:taxon-treatment>
