# Supplementary material for: New records of Sabethini (Diptera: Culicidae) from Colombia
Source: Biodivers Data J. 2022 Feb 3;10:e68413. doi: 10.3897/BDJ.10.e68413 (PMC8831386; doi:10.3897/BDJ.10.e68413)
Supplement: XML Treatment for Limatus durhamii [file BDJ.10.e68413-treatment6.xml]

<!DOCTYPE tp:taxon-treatment
  PUBLIC "-//TaxonX//DTD Taxonomic Treatment Publishing DTD v0 20100105//EN" "tax-treatment-NSO.dtd">
<tp:taxon-treatment xmlns:tp="http://www.plazi.org/taxpub"><tp:treatment-meta><mixed-citation publication-type="journal"><person-group><name><surname>Naranjo-Díaz</surname><given-names>Nelson</given-names></name><name><surname>Suaza-Vasco</surname><given-names>Juan</given-names></name><name><surname>Pineda-Angel</surname><given-names>Jacobo</given-names></name><name><surname>Uribe</surname><given-names>Sandra</given-names></name></person-group><article-title>New records of <tp:taxon-name><tp:taxon-name-part taxon-name-part-type="tribe">Sabethini</tp:taxon-name-part></tp:taxon-name> (<tp:taxon-name><tp:taxon-name-part taxon-name-part-type="order">Diptera</tp:taxon-name-part></tp:taxon-name>: <tp:taxon-name><tp:taxon-name-part taxon-name-part-type="family">Culicidae</tp:taxon-name-part></tp:taxon-name>) from Colombia</article-title><source>Biodivers Data J</source><day>03</day><month>02</month><year>2022</year><volume>10</volume><pub-id pub-id-type="doi">10.3897/BDJ.10.e68413</pub-id></mixed-citation></tp:treatment-meta><tp:nomenclature><tp:taxon-name>
              <object-id xmlns:xlink="http://www.w3.org/1999/xlink" content-type="arpha" xlink:type="simple">CA113FB7-DFC4-5A86-BEB8-DBB4E07DCA92</object-id>
              <tp:taxon-name-part taxon-name-part-type="genus">Limatus</tp:taxon-name-part>
              <tp:taxon-name-part taxon-name-part-type="species">durhamii</tp:taxon-name-part>
            </tp:taxon-name><tp:taxon-authority>Theobald, 1901</tp:taxon-authority></tp:nomenclature><tp:treatment-sec sec-type="Distribution"><title>Distribution</title><p>Antioquia: Apartadó, Hispania [Cauca Valley Montane Forests]. Caldas: Anserma, Chinchiná [Cauca Valley Montane Forests]. Caquetá: Solano [Caquetá Moist Forests]. Cundinamarca: Guaduas [Magdalena Valley Dry Forests]. Guanía: Inírida [Negro-Branco Moist Forests]. Meta: La Macarena, Puerto López, Puerto Rico, Villavicencio [Apure-Villavicencio Dry Forests, Caquetá Moist Forests, Llanos]. Santander: El Carmen del Chucuri [Magdalena Valley Montane Forests]. Sucre: Coloso [Guajira-Barranquilla Xeric Scrub]. Tolima: Honda, Chaparral [Magdalena Valley Dry Forests].</p></tp:treatment-sec><tp:treatment-sec sec-type="Notes"><title>Notes</title><p>Reported by <xref ref-type="bibr" rid="B6775420">Barreto-Reyes (1955)</xref>, <xref ref-type="bibr" rid="B6775728">Heinemann and Belkin (1978)</xref>, <xref ref-type="bibr" rid="B6775860">Olano and Tinke (1993)</xref>, <xref ref-type="bibr" rid="B6775809">Molina et al. (2000)</xref>, <xref ref-type="bibr" rid="B6775869">Parra-Henao and Suárez (2012)</xref>, <xref ref-type="bibr" rid="B6775312">Barajas et al. (2013)</xref>, <xref ref-type="bibr" rid="B6775987">Suaza-Vasco et al. (2015)</xref>, <xref ref-type="bibr" rid="B6775515">Cochero Bustamante (2017)</xref>, <xref ref-type="bibr" rid="B6775949">SIB (2020)</xref>.</p></tp:treatment-sec><ref-list><ref id="B6775420"><element-citation xmlns:xlink="http://www.w3.org/1999/xlink" publication-type="article" xlink:type="simple"><person-group person-group-type="author"><name name-style="western"><surname>Barreto-Reyes</surname><given-names>P.</given-names></name></person-group><year>1955</year><article-title>Lista de mosquitos de Colombia, S. A. (<tp:taxon-name><tp:taxon-name-part taxon-name-part-type="order">Diptera</tp:taxon-name-part></tp:taxon-name>: <tp:taxon-name><tp:taxon-name-part taxon-name-part-type="family">Culicidae</tp:taxon-name-part></tp:taxon-name>)</article-title><source>Anales de la Sociedad de Biología</source><volume>7</volume><issue>2</issue><fpage>46</fpage><lpage>94</lpage></element-citation></ref><ref id="B6775728"><element-citation xmlns:xlink="http://www.w3.org/1999/xlink" publication-type="article" xlink:type="simple"><person-group person-group-type="author"><name name-style="western"><surname>Heinemann</surname><given-names>S.</given-names></name><name name-style="western"><surname>Belkin</surname><given-names>J.</given-names></name></person-group><year>1978</year><article-title>Collection records of the project ‘‘Mosquitoes of Middle America’’ 12 Colombia (COA, COB, COL,COM)</article-title><source>Mosquito Systematics</source><volume>10</volume><fpage>493</fpage><lpage>540</lpage></element-citation></ref><ref id="B6775860"><element-citation xmlns:xlink="http://www.w3.org/1999/xlink" publication-type="article" xlink:type="simple"><person-group person-group-type="author"><name name-style="western"><surname>Olano</surname><given-names>Víctor Alberto</given-names></name><name name-style="western"><surname>Tinke</surname><given-names>Milton E.</given-names></name></person-group><year>1993</year><article-title>Fauna de mosquitos asociada con <italic><tp:taxon-name><tp:taxon-name-part taxon-name-part-type="genus" reg="Aedes">Aedes</tp:taxon-name-part><tp:taxon-name-part taxon-name-part-type="species" reg="aegypti">aegypti</tp:taxon-name-part></tp:taxon-name></italic> en Guaduas, Colombia</article-title><source>Biomédica</source><volume>13</volume><issue>2</issue><pub-id pub-id-type="doi">10.7705/biomedica.v13i2.2048</pub-id></element-citation></ref><ref id="B6775809"><element-citation xmlns:xlink="http://www.w3.org/1999/xlink" publication-type="article" xlink:type="simple"><person-group person-group-type="author"><name name-style="western"><surname>Molina</surname><given-names>Jorge A.</given-names></name><name name-style="western"><surname>Hildebrand</surname><given-names>Patricio</given-names></name><name name-style="western"><surname>Olano</surname><given-names>Víctor A.</given-names></name><name name-style="western"><surname>Muñoz de Hoyos</surname><given-names>Paulina</given-names></name><name name-style="western"><surname>Barreto</surname><given-names>Mauricio</given-names></name><name name-style="western"><surname>Guhl</surname><given-names>Felipe</given-names></name></person-group><year>2000</year><article-title>Fauna de insectos hematófagos del sur del Parque Natural Nacional Chiribiquete, Caquetá, Colombia</article-title><source>Biomédica</source><volume>20</volume><issue>4</issue><pub-id pub-id-type="doi">10.7705/biomedica.v20i4.1075</pub-id></element-citation></ref><ref id="B6775869"><element-citation xmlns:xlink="http://www.w3.org/1999/xlink" publication-type="article" xlink:type="simple"><person-group person-group-type="author"><name name-style="western"><surname>Parra-Henao</surname><given-names>Gabriel</given-names></name><name name-style="western"><surname>Suárez</surname><given-names>Laura</given-names></name></person-group><year>2012</year><article-title>Mosquitos (Díptera: <tp:taxon-name><tp:taxon-name-part taxon-name-part-type="family">Culicidae</tp:taxon-name-part></tp:taxon-name>) vectores potenciales de arbovirus en la región de Urabá, noroccidente de Colombia</article-title><source>Biomédica</source><volume>32</volume><issue>2</issue><pub-id pub-id-type="doi">10.7705/biomedica.v32i2.667</pub-id></element-citation></ref><ref id="B6775312"><element-citation xmlns:xlink="http://www.w3.org/1999/xlink" publication-type="article" xlink:type="simple"><person-group person-group-type="author"><name name-style="western"><surname>Barajas</surname><given-names>J.</given-names></name><name name-style="western"><surname>Suaza</surname><given-names>J. D.</given-names></name><name name-style="western"><surname>Torres</surname><given-names>C.</given-names></name><name name-style="western"><surname>Leon Rua</surname><given-names>G.</given-names></name><name name-style="western"><surname>Uribe-Soto</surname><given-names>S.</given-names></name><name name-style="western"><surname>Porter</surname><given-names>C. H.</given-names></name></person-group><year>2013</year><article-title>Mosquitoes (<tp:taxon-name><tp:taxon-name-part taxon-name-part-type="order">Diptera</tp:taxon-name-part></tp:taxon-name>: <tp:taxon-name><tp:taxon-name-part taxon-name-part-type="family">Culicidae</tp:taxon-name-part></tp:taxon-name>) associated to guaduain municipalities of Anserma, Hispania and Jardin, Colombia</article-title><source>Revista Colombiana de Entomología</source><volume>39</volume><fpage>132</fpage><lpage>140</lpage></element-citation></ref><ref id="B6775987"><element-citation xmlns:xlink="http://www.w3.org/1999/xlink" publication-type="article" xlink:type="simple"><person-group person-group-type="author"><name name-style="western"><surname>Suaza-Vasco</surname><given-names>Juan</given-names></name><name name-style="western"><surname>López-Rubio</surname><given-names>Andrés</given-names></name><name name-style="western"><surname>Galeano</surname><given-names>Juan</given-names></name><name name-style="western"><surname>Uribe</surname><given-names>Sandra</given-names></name><name name-style="western"><surname>Vélez</surname><given-names>Iván</given-names></name><name name-style="western"><surname>Porter</surname><given-names>Charles</given-names></name></person-group><year>2015</year><article-title>The Sabethines of northern Andean coffee-growing regions of Colombia</article-title><source>Journal of the American Mosquito Control Association</source><volume>31</volume><issue>2</issue><fpage>125</fpage><lpage>134</lpage><pub-id pub-id-type="doi">10.2987/14-6466r</pub-id></element-citation></ref><ref id="B6775515"><element-citation xmlns:xlink="http://www.w3.org/1999/xlink" publication-type="thesis" xlink:type="simple"><person-group person-group-type="author"><name name-style="western"><surname>Cochero Bustamante</surname><given-names>S.</given-names></name></person-group><year>2017</year><source>Identicación morfologica y molecular de especies del género <italic><tp:taxon-name><tp:taxon-name-part taxon-name-part-type="genus" reg="Haemagogus">Haemagogus</tp:taxon-name-part></tp:taxon-name></italic> (<tp:taxon-name><tp:taxon-name-part taxon-name-part-type="order">Diptera</tp:taxon-name-part></tp:taxon-name>: <tp:taxon-name><tp:taxon-name-part taxon-name-part-type="family">Culicidae</tp:taxon-name-part></tp:taxon-name>) en la región caribe colombiana</source><publisher-name>Universidad de Sucre</publisher-name><size units="page">93</size></element-citation></ref><ref id="B6775949"><element-citation xmlns:xlink="http://www.w3.org/1999/xlink" publication-type="website" xlink:type="simple"><person-group person-group-type="author"><name name-style="western"><surname>SIB</surname></name></person-group><article-title>Sistema de información sobre diversidad de Colombia</article-title><uri xlink:type="simple">https://sibcolombia.net</uri><date-in-citation content-type="access-date">2020-09-30T00:00:00+03:00</date-in-citation></element-citation></ref></ref-list></tp:taxon-treatment>
