# Supplementary material for: New records of Sabethini (Diptera: Culicidae) from Colombia
Source: Biodivers Data J. 2022 Feb 3;10:e68413. doi: 10.3897/BDJ.10.e68413 (PMC8831386; doi:10.3897/BDJ.10.e68413)
Supplement: XML Treatment for Sabethes (Sabethoides) glaucodaemon [file BDJ.10.e68413-treatment22.xml]

<!DOCTYPE tp:taxon-treatment
  PUBLIC "-//TaxonX//DTD Taxonomic Treatment Publishing DTD v0 20100105//EN" "tax-treatment-NSO.dtd">
<tp:taxon-treatment xmlns:tp="http://www.plazi.org/taxpub"><tp:treatment-meta><mixed-citation publication-type="journal"><person-group><name><surname>Naranjo-Díaz</surname><given-names>Nelson</given-names></name><name><surname>Suaza-Vasco</surname><given-names>Juan</given-names></name><name><surname>Pineda-Angel</surname><given-names>Jacobo</given-names></name><name><surname>Uribe</surname><given-names>Sandra</given-names></name></person-group><article-title>New records of <tp:taxon-name><tp:taxon-name-part taxon-name-part-type="tribe">Sabethini</tp:taxon-name-part></tp:taxon-name> (<tp:taxon-name><tp:taxon-name-part taxon-name-part-type="order">Diptera</tp:taxon-name-part></tp:taxon-name>: <tp:taxon-name><tp:taxon-name-part taxon-name-part-type="family">Culicidae</tp:taxon-name-part></tp:taxon-name>) from Colombia</article-title><source>Biodivers Data J</source><day>03</day><month>02</month><year>2022</year><volume>10</volume><pub-id pub-id-type="doi">10.3897/BDJ.10.e68413</pub-id></mixed-citation></tp:treatment-meta><tp:nomenclature><tp:taxon-name><object-id xmlns:xlink="http://www.w3.org/1999/xlink" content-type="arpha" xlink:type="simple">61176A1F-11D4-5E49-96C1-13B6C05CE715</object-id><tp:taxon-name-part taxon-name-part-type="genus">Sabethes</tp:taxon-name-part> (<tp:taxon-name-part taxon-name-part-type="subgenus">Sabethoides</tp:taxon-name-part>) <tp:taxon-name-part taxon-name-part-type="species">glaucodaemon</tp:taxon-name-part></tp:taxon-name><tp:taxon-authority>(Dyar and Shannon, 1925)</tp:taxon-authority></tp:nomenclature><tp:treatment-sec sec-type="Distribution"><title>Distribution</title><p>Antioquia: Valparaíso [Cauca Valley Montane Forests]. Caquetá: Solano [Caquetá Moist Forests].</p></tp:treatment-sec><tp:treatment-sec sec-type="Notes"><title>Notes</title><p>Reported by <xref ref-type="bibr" rid="B6775809">Molina et al. (2000)</xref>, new record.</p></tp:treatment-sec><ref-list><ref id="B6775809"><element-citation xmlns:xlink="http://www.w3.org/1999/xlink" publication-type="article" xlink:type="simple"><person-group person-group-type="author"><name name-style="western"><surname>Molina</surname><given-names>Jorge A.</given-names></name><name name-style="western"><surname>Hildebrand</surname><given-names>Patricio</given-names></name><name name-style="western"><surname>Olano</surname><given-names>Víctor A.</given-names></name><name name-style="western"><surname>Muñoz de Hoyos</surname><given-names>Paulina</given-names></name><name name-style="western"><surname>Barreto</surname><given-names>Mauricio</given-names></name><name name-style="western"><surname>Guhl</surname><given-names>Felipe</given-names></name></person-group><year>2000</year><article-title>Fauna de insectos hematófagos del sur del Parque Natural Nacional Chiribiquete, Caquetá, Colombia</article-title><source>Biomédica</source><volume>20</volume><issue>4</issue><pub-id pub-id-type="doi">10.7705/biomedica.v20i4.1075</pub-id></element-citation></ref></ref-list></tp:taxon-treatment>
