# Supplementary material for: New records of Sabethini (Diptera: Culicidae) from Colombia
Source: Biodivers Data J. 2022 Feb 3;10:e68413. doi: 10.3897/BDJ.10.e68413 (PMC8831386; doi:10.3897/BDJ.10.e68413)
Supplement: XML Treatment for Shannoniana fluviatilis [file BDJ.10.e68413-treatment23.xml]

<!DOCTYPE tp:taxon-treatment
  PUBLIC "-//TaxonX//DTD Taxonomic Treatment Publishing DTD v0 20100105//EN" "tax-treatment-NSO.dtd">
<tp:taxon-treatment xmlns:tp="http://www.plazi.org/taxpub"><tp:treatment-meta><mixed-citation publication-type="journal"><person-group><name><surname>Naranjo-Díaz</surname><given-names>Nelson</given-names></name><name><surname>Suaza-Vasco</surname><given-names>Juan</given-names></name><name><surname>Pineda-Angel</surname><given-names>Jacobo</given-names></name><name><surname>Uribe</surname><given-names>Sandra</given-names></name></person-group><article-title>New records of <tp:taxon-name><tp:taxon-name-part taxon-name-part-type="tribe">Sabethini</tp:taxon-name-part></tp:taxon-name> (<tp:taxon-name><tp:taxon-name-part taxon-name-part-type="order">Diptera</tp:taxon-name-part></tp:taxon-name>: <tp:taxon-name><tp:taxon-name-part taxon-name-part-type="family">Culicidae</tp:taxon-name-part></tp:taxon-name>) from Colombia</article-title><source>Biodivers Data J</source><day>03</day><month>02</month><year>2022</year><volume>10</volume><pub-id pub-id-type="doi">10.3897/BDJ.10.e68413</pub-id></mixed-citation></tp:treatment-meta><tp:nomenclature><tp:taxon-name>
              <object-id xmlns:xlink="http://www.w3.org/1999/xlink" content-type="arpha" xlink:type="simple">DF0C1BF6-E74A-5A86-85ED-C18465556BC4</object-id>
              <tp:taxon-name-part taxon-name-part-type="genus">Shannoniana</tp:taxon-name-part>
              <tp:taxon-name-part taxon-name-part-type="species">fluviatilis</tp:taxon-name-part>
            </tp:taxon-name><tp:taxon-authority>(Theobald, 1903)</tp:taxon-authority></tp:nomenclature><tp:treatment-sec sec-type="Distribution"><title>Distribution</title><p>Antioquia: Jardín [Cauca Valley Montane Forests]. Valle del Cauca: Buenaventura [Chocó-Darién Moist Forests].</p></tp:treatment-sec><tp:treatment-sec sec-type="Notes"><title>Notes</title><p>Reported by <xref ref-type="bibr" rid="B6775420">Barreto-Reyes (1955)</xref>, <xref ref-type="bibr" rid="B6775355">Barreto and Vernon (1969)</xref>, <xref ref-type="bibr" rid="B6775987">Suaza-Vasco et al. (2015)</xref>.</p></tp:treatment-sec><ref-list><ref id="B6775420"><element-citation xmlns:xlink="http://www.w3.org/1999/xlink" publication-type="article" xlink:type="simple"><person-group person-group-type="author"><name name-style="western"><surname>Barreto-Reyes</surname><given-names>P.</given-names></name></person-group><year>1955</year><article-title>Lista de mosquitos de Colombia, S. A. (<tp:taxon-name><tp:taxon-name-part taxon-name-part-type="order">Diptera</tp:taxon-name-part></tp:taxon-name>: <tp:taxon-name><tp:taxon-name-part taxon-name-part-type="family">Culicidae</tp:taxon-name-part></tp:taxon-name>)</article-title><source>Anales de la Sociedad de Biología</source><volume>7</volume><issue>2</issue><fpage>46</fpage><lpage>94</lpage></element-citation></ref><ref id="B6775355"><element-citation xmlns:xlink="http://www.w3.org/1999/xlink" publication-type="article" xlink:type="simple"><person-group person-group-type="author"><name name-style="western"><surname>Barreto</surname><given-names>P.</given-names></name><name name-style="western"><surname>Vernon</surname><given-names>L.</given-names></name></person-group><year>1969</year><article-title>Artrópodos hematófagos del río Raposo, Valle, Colombia: II - <tp:taxon-name><tp:taxon-name-part taxon-name-part-type="family">Culicidae</tp:taxon-name-part></tp:taxon-name></article-title><source>Caldasia</source><volume>10</volume><fpage>407</fpage><lpage>440</lpage></element-citation></ref><ref id="B6775987"><element-citation xmlns:xlink="http://www.w3.org/1999/xlink" publication-type="article" xlink:type="simple"><person-group person-group-type="author"><name name-style="western"><surname>Suaza-Vasco</surname><given-names>Juan</given-names></name><name name-style="western"><surname>López-Rubio</surname><given-names>Andrés</given-names></name><name name-style="western"><surname>Galeano</surname><given-names>Juan</given-names></name><name name-style="western"><surname>Uribe</surname><given-names>Sandra</given-names></name><name name-style="western"><surname>Vélez</surname><given-names>Iván</given-names></name><name name-style="western"><surname>Porter</surname><given-names>Charles</given-names></name></person-group><year>2015</year><article-title>The Sabethines of northern Andean coffee-growing regions of Colombia</article-title><source>Journal of the American Mosquito Control Association</source><volume>31</volume><issue>2</issue><fpage>125</fpage><lpage>134</lpage><pub-id pub-id-type="doi">10.2987/14-6466r</pub-id></element-citation></ref></ref-list></tp:taxon-treatment>
