# Supplementary material for: New records of Sabethini (Diptera: Culicidae) from Colombia
Source: Biodivers Data J. 2022 Feb 3;10:e68413. doi: 10.3897/BDJ.10.e68413 (PMC8831386; doi:10.3897/BDJ.10.e68413)
Supplement: XML Treatment for Trichoprosopon digitatum [file BDJ.10.e68413-treatment26.xml]

<!DOCTYPE tp:taxon-treatment
  PUBLIC "-//TaxonX//DTD Taxonomic Treatment Publishing DTD v0 20100105//EN" "tax-treatment-NSO.dtd">
<tp:taxon-treatment xmlns:tp="http://www.plazi.org/taxpub"><tp:treatment-meta><mixed-citation publication-type="journal"><person-group><name><surname>Naranjo-Díaz</surname><given-names>Nelson</given-names></name><name><surname>Suaza-Vasco</surname><given-names>Juan</given-names></name><name><surname>Pineda-Angel</surname><given-names>Jacobo</given-names></name><name><surname>Uribe</surname><given-names>Sandra</given-names></name></person-group><article-title>New records of <tp:taxon-name><tp:taxon-name-part taxon-name-part-type="tribe">Sabethini</tp:taxon-name-part></tp:taxon-name> (<tp:taxon-name><tp:taxon-name-part taxon-name-part-type="order">Diptera</tp:taxon-name-part></tp:taxon-name>: <tp:taxon-name><tp:taxon-name-part taxon-name-part-type="family">Culicidae</tp:taxon-name-part></tp:taxon-name>) from Colombia</article-title><source>Biodivers Data J</source><day>03</day><month>02</month><year>2022</year><volume>10</volume><pub-id pub-id-type="doi">10.3897/BDJ.10.e68413</pub-id></mixed-citation></tp:treatment-meta><tp:nomenclature><tp:taxon-name>
              <object-id xmlns:xlink="http://www.w3.org/1999/xlink" content-type="arpha" xlink:type="simple">C301EB7F-E665-5084-807B-570EF90C1DD1</object-id>
              <tp:taxon-name-part taxon-name-part-type="genus">Trichoprosopon</tp:taxon-name-part>
              <tp:taxon-name-part taxon-name-part-type="species">digitatum</tp:taxon-name-part>
            </tp:taxon-name><tp:taxon-authority>(Rondani, 1848)</tp:taxon-authority></tp:nomenclature><tp:treatment-sec sec-type="Distribution"><title>Distribution</title><p>Antioquia: Apartado, Carepa, Hispania, Maceo, La Pintada, Puerto Berrio [Chocó-Darién Moist Forests, Magdalena Valley Montane Forests, Cauca Valley Dry Forests]. Caldas: Anserma, Chinchiná [Cauca Valley Montane Forests]. Caquetá: Solano [Caquetá Moist Forests]. Cundinamarca: Soacha [Magdalena Valley Montane Forests]. Meta: Villavicencio [Apure-Villavicencio Dry Forests]. Quindío: Salento [Cauca Valley Montane Forests]. Santander: Carmen del Chucurí [Magdalena Valley Montane Forests]. Valle del Cauca: Alcalá, Buenaventura [Cauca Valley Montane Forests, Chocó-Darién Moist Forests].</p></tp:treatment-sec><tp:treatment-sec sec-type="Notes"><title>Notes</title><p>Reported by <xref ref-type="bibr" rid="B6775998">Vargas and Díaz Nájera (1959)</xref>, <xref ref-type="bibr" rid="B6775420">Barreto-Reyes (1955)</xref>, <xref ref-type="bibr" rid="B6775355">Barreto and Vernon (1969)</xref>, <xref ref-type="bibr" rid="B6775809">Molina et al. (2000)</xref>, <xref ref-type="bibr" rid="B6775869">Parra-Henao and Suárez (2012)</xref>, <xref ref-type="bibr" rid="B6775312">Barajas et al. (2013)</xref>, <xref ref-type="bibr" rid="B6775987">Suaza-Vasco et al. (2015)</xref>, <xref ref-type="bibr" rid="B6775949">SIB (2020)</xref>, new record.</p></tp:treatment-sec><ref-list><ref id="B6775998"><element-citation xmlns:xlink="http://www.w3.org/1999/xlink" publication-type="article" xlink:type="simple"><person-group person-group-type="author"><name name-style="western"><surname>Vargas</surname><given-names>L.</given-names></name><name name-style="western"><surname>Díaz Nájera</surname><given-names>A.</given-names></name></person-group><year>1959</year><article-title>Descripción del macho de <tp:taxon-name><tp:taxon-name-part taxon-name-part-type="genus" reg="Sabethes">Sabethes</tp:taxon-name-part> (<tp:taxon-name-part taxon-name-part-type="subgenus" reg="Sabethes">Sabethes</tp:taxon-name-part>) <tp:taxon-name-part taxon-name-part-type="species" reg="belisarioi">belisarioi</tp:taxon-name-part></tp:taxon-name> Neiva, 1908. Nueva especie para México (<tp:taxon-name><tp:taxon-name-part taxon-name-part-type="class">Insecta</tp:taxon-name-part></tp:taxon-name>: <tp:taxon-name><tp:taxon-name-part taxon-name-part-type="order">Diptera</tp:taxon-name-part></tp:taxon-name>)</article-title><source>Revista del Instituto de Salubridad y Enfermedades Tropicales</source><volume>19</volume><fpage>299</fpage><lpage>308</lpage></element-citation></ref><ref id="B6775420"><element-citation xmlns:xlink="http://www.w3.org/1999/xlink" publication-type="article" xlink:type="simple"><person-group person-group-type="author"><name name-style="western"><surname>Barreto-Reyes</surname><given-names>P.</given-names></name></person-group><year>1955</year><article-title>Lista de mosquitos de Colombia, S. A. (<tp:taxon-name><tp:taxon-name-part taxon-name-part-type="order">Diptera</tp:taxon-name-part></tp:taxon-name>: <tp:taxon-name><tp:taxon-name-part taxon-name-part-type="family">Culicidae</tp:taxon-name-part></tp:taxon-name>)</article-title><source>Anales de la Sociedad de Biología</source><volume>7</volume><issue>2</issue><fpage>46</fpage><lpage>94</lpage></element-citation></ref><ref id="B6775355"><element-citation xmlns:xlink="http://www.w3.org/1999/xlink" publication-type="article" xlink:type="simple"><person-group person-group-type="author"><name name-style="western"><surname>Barreto</surname><given-names>P.</given-names></name><name name-style="western"><surname>Vernon</surname><given-names>L.</given-names></name></person-group><year>1969</year><article-title>Artrópodos hematófagos del río Raposo, Valle, Colombia: II - <tp:taxon-name><tp:taxon-name-part taxon-name-part-type="family">Culicidae</tp:taxon-name-part></tp:taxon-name></article-title><source>Caldasia</source><volume>10</volume><fpage>407</fpage><lpage>440</lpage></element-citation></ref><ref id="B6775809"><element-citation xmlns:xlink="http://www.w3.org/1999/xlink" publication-type="article" xlink:type="simple"><person-group person-group-type="author"><name name-style="western"><surname>Molina</surname><given-names>Jorge A.</given-names></name><name name-style="western"><surname>Hildebrand</surname><given-names>Patricio</given-names></name><name name-style="western"><surname>Olano</surname><given-names>Víctor A.</given-names></name><name name-style="western"><surname>Muñoz de Hoyos</surname><given-names>Paulina</given-names></name><name name-style="western"><surname>Barreto</surname><given-names>Mauricio</given-names></name><name name-style="western"><surname>Guhl</surname><given-names>Felipe</given-names></name></person-group><year>2000</year><article-title>Fauna de insectos hematófagos del sur del Parque Natural Nacional Chiribiquete, Caquetá, Colombia</article-title><source>Biomédica</source><volume>20</volume><issue>4</issue><pub-id pub-id-type="doi">10.7705/biomedica.v20i4.1075</pub-id></element-citation></ref><ref id="B6775869"><element-citation xmlns:xlink="http://www.w3.org/1999/xlink" publication-type="article" xlink:type="simple"><person-group person-group-type="author"><name name-style="western"><surname>Parra-Henao</surname><given-names>Gabriel</given-names></name><name name-style="western"><surname>Suárez</surname><given-names>Laura</given-names></name></person-group><year>2012</year><article-title>Mosquitos (Díptera: <tp:taxon-name><tp:taxon-name-part taxon-name-part-type="family">Culicidae</tp:taxon-name-part></tp:taxon-name>) vectores potenciales de arbovirus en la región de Urabá, noroccidente de Colombia</article-title><source>Biomédica</source><volume>32</volume><issue>2</issue><pub-id pub-id-type="doi">10.7705/biomedica.v32i2.667</pub-id></element-citation></ref><ref id="B6775312"><element-citation xmlns:xlink="http://www.w3.org/1999/xlink" publication-type="article" xlink:type="simple"><person-group person-group-type="author"><name name-style="western"><surname>Barajas</surname><given-names>J.</given-names></name><name name-style="western"><surname>Suaza</surname><given-names>J. D.</given-names></name><name name-style="western"><surname>Torres</surname><given-names>C.</given-names></name><name name-style="western"><surname>Leon Rua</surname><given-names>G.</given-names></name><name name-style="western"><surname>Uribe-Soto</surname><given-names>S.</given-names></name><name name-style="western"><surname>Porter</surname><given-names>C. H.</given-names></name></person-group><year>2013</year><article-title>Mosquitoes (<tp:taxon-name><tp:taxon-name-part taxon-name-part-type="order">Diptera</tp:taxon-name-part></tp:taxon-name>: <tp:taxon-name><tp:taxon-name-part taxon-name-part-type="family">Culicidae</tp:taxon-name-part></tp:taxon-name>) associated to guaduain municipalities of Anserma, Hispania and Jardin, Colombia</article-title><source>Revista Colombiana de Entomología</source><volume>39</volume><fpage>132</fpage><lpage>140</lpage></element-citation></ref><ref id="B6775987"><element-citation xmlns:xlink="http://www.w3.org/1999/xlink" publication-type="article" xlink:type="simple"><person-group person-group-type="author"><name name-style="western"><surname>Suaza-Vasco</surname><given-names>Juan</given-names></name><name name-style="western"><surname>López-Rubio</surname><given-names>Andrés</given-names></name><name name-style="western"><surname>Galeano</surname><given-names>Juan</given-names></name><name name-style="western"><surname>Uribe</surname><given-names>Sandra</given-names></name><name name-style="western"><surname>Vélez</surname><given-names>Iván</given-names></name><name name-style="western"><surname>Porter</surname><given-names>Charles</given-names></name></person-group><year>2015</year><article-title>The Sabethines of northern Andean coffee-growing regions of Colombia</article-title><source>Journal of the American Mosquito Control Association</source><volume>31</volume><issue>2</issue><fpage>125</fpage><lpage>134</lpage><pub-id pub-id-type="doi">10.2987/14-6466r</pub-id></element-citation></ref><ref id="B6775949"><element-citation xmlns:xlink="http://www.w3.org/1999/xlink" publication-type="website" xlink:type="simple"><person-group person-group-type="author"><name name-style="western"><surname>SIB</surname></name></person-group><article-title>Sistema de información sobre diversidad de Colombia</article-title><uri xlink:type="simple">https://sibcolombia.net</uri><date-in-citation content-type="access-date">2020-09-30T00:00:00+03:00</date-in-citation></element-citation></ref></ref-list></tp:taxon-treatment>
