# Supplementary material for: New records of Sabethini (Diptera: Culicidae) from Colombia
Source: Biodivers Data J. 2022 Feb 3;10:e68413. doi: 10.3897/BDJ.10.e68413 (PMC8831386; doi:10.3897/BDJ.10.e68413)
Supplement: XML Treatment for Wyeomyia (Dendromyia) luteoventralis [file BDJ.10.e68413-treatment47.xml]

<!DOCTYPE tp:taxon-treatment
  PUBLIC "-//TaxonX//DTD Taxonomic Treatment Publishing DTD v0 20100105//EN" "tax-treatment-NSO.dtd">
<tp:taxon-treatment xmlns:tp="http://www.plazi.org/taxpub"><tp:treatment-meta><mixed-citation publication-type="journal"><person-group><name><surname>Naranjo-Díaz</surname><given-names>Nelson</given-names></name><name><surname>Suaza-Vasco</surname><given-names>Juan</given-names></name><name><surname>Pineda-Angel</surname><given-names>Jacobo</given-names></name><name><surname>Uribe</surname><given-names>Sandra</given-names></name></person-group><article-title>New records of <tp:taxon-name><tp:taxon-name-part taxon-name-part-type="tribe">Sabethini</tp:taxon-name-part></tp:taxon-name> (<tp:taxon-name><tp:taxon-name-part taxon-name-part-type="order">Diptera</tp:taxon-name-part></tp:taxon-name>: <tp:taxon-name><tp:taxon-name-part taxon-name-part-type="family">Culicidae</tp:taxon-name-part></tp:taxon-name>) from Colombia</article-title><source>Biodivers Data J</source><day>03</day><month>02</month><year>2022</year><volume>10</volume><pub-id pub-id-type="doi">10.3897/BDJ.10.e68413</pub-id></mixed-citation></tp:treatment-meta><tp:nomenclature><tp:taxon-name><object-id xmlns:xlink="http://www.w3.org/1999/xlink" content-type="arpha" xlink:type="simple">2484F279-9D4A-5C88-9F07-04CCEF3FED02</object-id><tp:taxon-name-part taxon-name-part-type="genus">Wyeomyia</tp:taxon-name-part> (<tp:taxon-name-part taxon-name-part-type="subgenus">Dendromyia</tp:taxon-name-part>) <tp:taxon-name-part taxon-name-part-type="species">luteoventralis</tp:taxon-name-part></tp:taxon-name><tp:taxon-authority>Theobald, 1901</tp:taxon-authority></tp:nomenclature><tp:treatment-sec sec-type="Distribution"><title>Distribution</title><p>Antioquia: La Pintada [Cauca Valley Montane Forests].</p></tp:treatment-sec><tp:treatment-sec sec-type="Notes"><title>Notes</title><p>Reported by <xref ref-type="bibr" rid="B6775919">Rozo-Lopez and Mengual (2015)</xref>.</p></tp:treatment-sec><ref-list><ref id="B6775919"><element-citation xmlns:xlink="http://www.w3.org/1999/xlink" publication-type="article" xlink:type="simple"><person-group person-group-type="author"><name name-style="western"><surname>Rozo-Lopez</surname><given-names>Paula</given-names></name><name name-style="western"><surname>Mengual</surname><given-names>Ximo</given-names></name></person-group><year>2015</year><article-title>Updated list of the mosquitoes of Colombia (<tp:taxon-name><tp:taxon-name-part taxon-name-part-type="order">Diptera</tp:taxon-name-part></tp:taxon-name>: <tp:taxon-name><tp:taxon-name-part taxon-name-part-type="family">Culicidae</tp:taxon-name-part></tp:taxon-name>).</article-title><source>Biodiversity Data Journal</source><volume>3</volume><fpage>e4567</fpage><pub-id pub-id-type="doi">10.3897/BDJ.3.e4567</pub-id></element-citation></ref></ref-list></tp:taxon-treatment>
