# Supplementary material for: New records of Sabethini (Diptera: Culicidae) from Colombia
Source: Biodivers Data J. 2022 Feb 3;10:e68413. doi: 10.3897/BDJ.10.e68413 (PMC8831386; doi:10.3897/BDJ.10.e68413)
Supplement: XML Treatment for Wyeomyia (Miamyia) codiocampa [file BDJ.10.e68413-treatment54.xml]

<!DOCTYPE tp:taxon-treatment
  PUBLIC "-//TaxonX//DTD Taxonomic Treatment Publishing DTD v0 20100105//EN" "tax-treatment-NSO.dtd">
<tp:taxon-treatment xmlns:tp="http://www.plazi.org/taxpub"><tp:treatment-meta><mixed-citation publication-type="journal"><person-group><name><surname>Naranjo-Díaz</surname><given-names>Nelson</given-names></name><name><surname>Suaza-Vasco</surname><given-names>Juan</given-names></name><name><surname>Pineda-Angel</surname><given-names>Jacobo</given-names></name><name><surname>Uribe</surname><given-names>Sandra</given-names></name></person-group><article-title>New records of <tp:taxon-name><tp:taxon-name-part taxon-name-part-type="tribe">Sabethini</tp:taxon-name-part></tp:taxon-name> (<tp:taxon-name><tp:taxon-name-part taxon-name-part-type="order">Diptera</tp:taxon-name-part></tp:taxon-name>: <tp:taxon-name><tp:taxon-name-part taxon-name-part-type="family">Culicidae</tp:taxon-name-part></tp:taxon-name>) from Colombia</article-title><source>Biodivers Data J</source><day>03</day><month>02</month><year>2022</year><volume>10</volume><pub-id pub-id-type="doi">10.3897/BDJ.10.e68413</pub-id></mixed-citation></tp:treatment-meta><tp:nomenclature><tp:taxon-name><object-id xmlns:xlink="http://www.w3.org/1999/xlink" content-type="arpha" xlink:type="simple">8A0CDAAB-3121-5BC1-BCA1-D2007BFC7BCC</object-id><tp:taxon-name-part taxon-name-part-type="genus">Wyeomyia</tp:taxon-name-part> (<tp:taxon-name-part taxon-name-part-type="subgenus">Miamyia</tp:taxon-name-part>) <tp:taxon-name-part taxon-name-part-type="species">codiocampa</tp:taxon-name-part></tp:taxon-name><tp:taxon-authority>Dyar &amp; Knab, 1907</tp:taxon-authority></tp:nomenclature><tp:treatment-sec sec-type="Distribution"><title>Distribution</title><p>Meta: Puerto López, Villavicencio [Apure-Villavicencio Dry Forests, Llanos].</p></tp:treatment-sec><tp:treatment-sec sec-type="Notes"><title>Notes</title><p>Reported by <xref ref-type="bibr" rid="B6775447">Carrejo and Gonzalez (1992)</xref>, <xref ref-type="bibr" rid="B6775949">SIB (2020)</xref>.</p></tp:treatment-sec><ref-list><ref id="B6775447"><element-citation xmlns:xlink="http://www.w3.org/1999/xlink" publication-type="book" xlink:type="simple"><person-group person-group-type="author"><name name-style="western"><surname>Carrejo</surname><given-names>N. S.</given-names></name><name name-style="western"><surname>Gonzalez</surname><given-names>R.</given-names></name></person-group><year>1992</year><source>Introducción al conocimiento de los <tp:taxon-name><tp:taxon-name-part taxon-name-part-type="order">Diptera</tp:taxon-name-part></tp:taxon-name></source><publisher-name>Centro Editorial Universidad del Valle</publisher-name><publisher-loc>Cali</publisher-loc><size units="page">197</size></element-citation></ref><ref id="B6775949"><element-citation xmlns:xlink="http://www.w3.org/1999/xlink" publication-type="website" xlink:type="simple"><person-group person-group-type="author"><name name-style="western"><surname>SIB</surname></name></person-group><article-title>Sistema de información sobre diversidad de Colombia</article-title><uri xlink:type="simple">https://sibcolombia.net</uri><date-in-citation content-type="access-date">2020-09-30T00:00:00+03:00</date-in-citation></element-citation></ref></ref-list></tp:taxon-treatment>
