# Supplementary material for: New records of Sabethini (Diptera: Culicidae) from Colombia
Source: Biodivers Data J. 2022 Feb 3;10:e68413. doi: 10.3897/BDJ.10.e68413 (PMC8831386; doi:10.3897/BDJ.10.e68413)
Supplement: XML Treatment for Wyeomyia (Wyeomyia) celaenocephala [file BDJ.10.e68413-treatment63.xml]

<!DOCTYPE tp:taxon-treatment
  PUBLIC "-//TaxonX//DTD Taxonomic Treatment Publishing DTD v0 20100105//EN" "tax-treatment-NSO.dtd">
<tp:taxon-treatment xmlns:tp="http://www.plazi.org/taxpub"><tp:treatment-meta><mixed-citation publication-type="journal"><person-group><name><surname>Naranjo-Díaz</surname><given-names>Nelson</given-names></name><name><surname>Suaza-Vasco</surname><given-names>Juan</given-names></name><name><surname>Pineda-Angel</surname><given-names>Jacobo</given-names></name><name><surname>Uribe</surname><given-names>Sandra</given-names></name></person-group><article-title>New records of <tp:taxon-name><tp:taxon-name-part taxon-name-part-type="tribe">Sabethini</tp:taxon-name-part></tp:taxon-name> (<tp:taxon-name><tp:taxon-name-part taxon-name-part-type="order">Diptera</tp:taxon-name-part></tp:taxon-name>: <tp:taxon-name><tp:taxon-name-part taxon-name-part-type="family">Culicidae</tp:taxon-name-part></tp:taxon-name>) from Colombia</article-title><source>Biodivers Data J</source><day>03</day><month>02</month><year>2022</year><volume>10</volume><pub-id pub-id-type="doi">10.3897/BDJ.10.e68413</pub-id></mixed-citation></tp:treatment-meta><tp:nomenclature><tp:taxon-name><object-id xmlns:xlink="http://www.w3.org/1999/xlink" content-type="arpha" xlink:type="simple">E27BBB4B-7E32-5A23-851A-BCBDBD5EF94A</object-id><tp:taxon-name-part taxon-name-part-type="genus">Wyeomyia</tp:taxon-name-part> (<tp:taxon-name-part taxon-name-part-type="subgenus">Wyeomyia</tp:taxon-name-part>) <tp:taxon-name-part taxon-name-part-type="species">celaenocephala</tp:taxon-name-part></tp:taxon-name><tp:taxon-authority>Dyar &amp; Knab, 1906</tp:taxon-authority></tp:nomenclature><tp:treatment-sec sec-type="Distribution"><title>Distribution</title><p>Antioquia: Apartadó, Jardín, Jericó [Magdalena Urabá Moist Forests, Cauca Valley Montane Forests]. Chocó: Litoral de San Juan, Nuquí [Chocó-Darién Moist Forests, South American Pacific Mangroves]. Valle del Cauca: Buenaventura [Chocó-Darién Moist Forests].</p></tp:treatment-sec><tp:treatment-sec sec-type="Notes"><title>Notes</title><p>Reported by <xref ref-type="bibr" rid="B6775420">Barreto-Reyes (1955)</xref>, <xref ref-type="bibr" rid="B6775979">Stone et al. (1959)</xref>, <xref ref-type="bibr" rid="B6775355">Barreto and Vernon (1969)</xref>, <xref ref-type="bibr" rid="B6775869">Parra-Henao and Suárez (2012)</xref>, <xref ref-type="bibr" rid="B6775949">SIB (2020)</xref>, new record.</p></tp:treatment-sec><ref-list><ref id="B6775420"><element-citation xmlns:xlink="http://www.w3.org/1999/xlink" publication-type="article" xlink:type="simple"><person-group person-group-type="author"><name name-style="western"><surname>Barreto-Reyes</surname><given-names>P.</given-names></name></person-group><year>1955</year><article-title>Lista de mosquitos de Colombia, S. A. (<tp:taxon-name><tp:taxon-name-part taxon-name-part-type="order">Diptera</tp:taxon-name-part></tp:taxon-name>: <tp:taxon-name><tp:taxon-name-part taxon-name-part-type="family">Culicidae</tp:taxon-name-part></tp:taxon-name>)</article-title><source>Anales de la Sociedad de Biología</source><volume>7</volume><issue>2</issue><fpage>46</fpage><lpage>94</lpage></element-citation></ref><ref id="B6775979"><element-citation xmlns:xlink="http://www.w3.org/1999/xlink" publication-type="book" xlink:type="simple"><person-group person-group-type="author"><name name-style="western"><surname>Stone</surname><given-names>A.</given-names></name><name name-style="western"><surname>Knight</surname><given-names>K. L.</given-names></name><name name-style="western"><surname>Starcke</surname><given-names>H.</given-names></name></person-group><year>1959</year><source>Synoptic catalog of the mosquitoes of the world (<tp:taxon-name><tp:taxon-name-part taxon-name-part-type="order">Diptera</tp:taxon-name-part></tp:taxon-name>, <tp:taxon-name><tp:taxon-name-part taxon-name-part-type="family">Culicidae</tp:taxon-name-part></tp:taxon-name>)</source><edition>6</edition><publisher-name>Entomological Society of America</publisher-name><size units="page">358</size></element-citation></ref><ref id="B6775355"><element-citation xmlns:xlink="http://www.w3.org/1999/xlink" publication-type="article" xlink:type="simple"><person-group person-group-type="author"><name name-style="western"><surname>Barreto</surname><given-names>P.</given-names></name><name name-style="western"><surname>Vernon</surname><given-names>L.</given-names></name></person-group><year>1969</year><article-title>Artrópodos hematófagos del río Raposo, Valle, Colombia: II - <tp:taxon-name><tp:taxon-name-part taxon-name-part-type="family">Culicidae</tp:taxon-name-part></tp:taxon-name></article-title><source>Caldasia</source><volume>10</volume><fpage>407</fpage><lpage>440</lpage></element-citation></ref><ref id="B6775869"><element-citation xmlns:xlink="http://www.w3.org/1999/xlink" publication-type="article" xlink:type="simple"><person-group person-group-type="author"><name name-style="western"><surname>Parra-Henao</surname><given-names>Gabriel</given-names></name><name name-style="western"><surname>Suárez</surname><given-names>Laura</given-names></name></person-group><year>2012</year><article-title>Mosquitos (Díptera: <tp:taxon-name><tp:taxon-name-part taxon-name-part-type="family">Culicidae</tp:taxon-name-part></tp:taxon-name>) vectores potenciales de arbovirus en la región de Urabá, noroccidente de Colombia</article-title><source>Biomédica</source><volume>32</volume><issue>2</issue><pub-id pub-id-type="doi">10.7705/biomedica.v32i2.667</pub-id></element-citation></ref><ref id="B6775949"><element-citation xmlns:xlink="http://www.w3.org/1999/xlink" publication-type="website" xlink:type="simple"><person-group person-group-type="author"><name name-style="western"><surname>SIB</surname></name></person-group><article-title>Sistema de información sobre diversidad de Colombia</article-title><uri xlink:type="simple">https://sibcolombia.net</uri><date-in-citation content-type="access-date">2020-09-30T00:00:00+03:00</date-in-citation></element-citation></ref></ref-list></tp:taxon-treatment>
