# Supplementary material for: New records of Sabethini (Diptera: Culicidae) from Colombia
Source: Biodivers Data J. 2022 Feb 3;10:e68413. doi: 10.3897/BDJ.10.e68413 (PMC8831386; doi:10.3897/BDJ.10.e68413)
Supplement: Supplementary material 1 — New Colombian Sabethini records [file bdj-10-e68413-s001.txt]

Department	Municipality	Genus	Species	Longitude	Latitude	Ecoregion	Source	Note
Amazonas	Leticia	Wyeomyia	Wyeomyia sp.	-69,987373	-4,132079	Solimoes-Japurá Moist Forests	SIB
Antioquia	Abejorral	Wyeomyia	Wyeomyia pseudopecten	-75,406944	5,799444	Cauca Valley Montane Forests	Suaza-Vasco et al. 2015
Antioquia	Angelópolis	Wyeomyia	Wyeomyia sp.	-75,674694	6,135500	Cauca Valley Montane Forests		New record
Antioquia	Apartado	Limatus	Limatus durhamii	-76,643333	7,895833	Magdalena Urabá Moist Forests	Parra-Henao and Suárez 2012
Antioquia	Apartado	Trichoprosopon	Trichoprosopon compressum	-76,643333	7,895833	Magdalena Urabá Moist Forests	Parra-Henao and Suárez 2012
Antioquia	Apartado	Trichoprosopon	Trichoprosopon digitatum	-76,595833	7,885278	Magdalena Urabá Moist Forests	Parra-Henao and Suárez 2012
Antioquia	Apartado	Wyeomyia	Wyeomyia celaenocephala	-76,643333	7,895833	Magdalena Urabá Moist Forests	Parra-Henao and Suárez 2012
Antioquia	Apartado	Wyeomyia	Wyeomyia flavifacies	-76,643333	7,895833	Magdalena Urabá Moist Forests	Parra-Henao and Suárez 2012
Antioquia	Apartado	Wyeomyia	Wyeomyia melanopus	-76,643333	7,895833	Magdalena Urabá Moist Forests	Parra-Henao and Suárez 2012
Antioquia	Apartado	Wyeomyia	Wyeomyia moerbista	-76,643333	7,895833	Magdalena Urabá Moist Forests	Parra-Henao and Suárez 2012
Antioquia	Belmira	Sabethes	Sabethes undosus	-75,707433	6,624977	Cauca Valley Montane Forests		New record
Antioquia	Belmira	Sabethes	Sabethes sp.	-75,707433	6,624978	Cauca Valley Montane Forests		New record
Antioquia	Belmira	Wyeomyia	Wyeomyia sp.	-75,665833	6,605000	Cauca Valley Montane Forests	Rosero et al. 2017
Antioquia	Betania	Wyeomyia	Wyeomyia oblita	-75,919167	5,756667	Cauca Valley Montane Forests	Suaza-Vasco et al. 2015
Antioquia	Buriticá	Wyeomyia	Wyeomyia sp.	-75,906880	6,717660	Cauca Valley Montane Forests		New record
Antioquia	Carepá	Trichoprosopon	Trichoprosopon digitatum	-76,670444	7,773631	Chocó-Darién Moist Forests		New record
Antioquia	Carepá	Wyeomyia	Wyeomyia bicornis	-76,663000	7,775278	Chocó-Darién Moist Forests		New record
Antioquia	Carepá	Wyeomyia	Wyeomyia circumcincta	-76,670500	7,773889	Chocó-Darién Moist Forests		New record
Antioquia	Carmen del Viboral	Limatus	Limatus sp.	-75,193442	5,895017	Cauca Valley Montane Forests		New record
Antioquia	Carmen del Viboral	Trichoprosopon	Trichoprosopon pallidiventer sp n.e. A	-75,190208	5,893492	Cauca Valley Montane Forests		New record
Antioquia	Carmen del Viboral	Wyeomyia	Wyeomyia circumcincta	-75,188275	5,889656	Cauca Valley Montane Forests		New record
Antioquia	Ciudad Bolívar	Trichoprosopon	Trichoprosopon pallidiventer sp n.e. A	-76,062528	5,797722	Cauca Valley Montane Forests		New record
Antioquia	Ciudad Bolívar	Wyeomyia	Wyeomyia bicornis	-76,064278	5,797833	Cauca Valley Montane Forests		New record
Antioquia	Fredonia	Trichoprosopon	Trichoprosopon pallidiventer sp n.e. A	-75,662056	5,949278	Cauca Valley Montane Forests		New record
Antioquia	Fredonia	Trichoprosopon	Trichoprosopon pallidiventer sp n.e. A	-75,664500	5,933583	Cauca Valley Montane Forests		New record
Antioquia	Fredonia	Wyeomyia	Wyeomyia scotinomus	-75,665028	5,936389	Cauca Valley Montane Forests		New record
Antioquia	Fredonia	Wyeomyia	Wyeomyia ulocoma	-75,665028	5,936389	Cauca Valley Montane Forests	Suaza-Vasco et al. 2015
Antioquia	Hispania	Johnbelkinia	Johnbelkinia leucopus	-75,933958	5,773108	Cauca Valley Montane Forests		New record
Antioquia	Hispania	Johnbelkinia	Johnbelkinia ulopus	-75,933958	5,773108	Cauca Valley Montane Forests	Suaza-Vasco et al. 2015
Antioquia	Hispania	Limatus	Limatus durhamii	-75,933958	5,773108	Cauca Valley Montane Forests	Suaza-Vasco et al. 2015
Antioquia	Hispania	Sabethes	Sabethes chloropterus	-75,933889	5,773056	Cauca Valley Montane Forests	Suaza-Vasco et al. 2015
Antioquia	Hispania	Sabethes	Sabethes spp.	-75,938764	5,773731	Cauca Valley Montane Forests
Antioquia	Hispania	Trichoprosopon	Trichoprosopon digitatum	-75,915556	5,756389	Cauca Valley Montane Forests	Barajas et al. 2013; Suaza-Vasco et al. 2015
Antioquia	Hispania	Trichoprosopon	Trichoprosopon digitatum	-75,919167	5,756667	Cauca Valley Montane Forests	Barajas et al. 2013; Suaza-Vasco et al. 2015
Antioquia	Hispania	Trichoprosopon	Trichoprosopon pallidiventer sp n.e. B	-75,938997	5,773106	Cauca Valley Montane Forests	Suaza-Vasco et al. 2015
Antioquia	Hispania	Wyeomyia	Wyeomyia clasoleuca	-75,907144	5,799483	Cauca Valley Montane Forests		New record
Antioquia	Hispania	Wyeomyia	Wyeomyia oblita	-75,915556	5,756389	Cauca Valley Montane Forests	Barajas et al. 2013; Suaza-Vasco et al. 2015
Antioquia	Hispania	Wyeomyia	Wyeomyia scotinomus	-75,933958	5,773108	Cauca Valley Montane Forests		New record
Antioquia	Hispania	Wyeomyia	Wyeomyia undulata	-75,907144	5,799483	Cauca Valley Montane Forests	Suaza-Vasco et al. 2015
Antioquia	Jardín	Johnbelkinia	Johnbelkinia ulopus	-75,768306	5,584278	Cauca Valley Montane Forests	Suaza-Vasco et al. 2015
Antioquia	Jardín	Johnbelkinia	Johnbelkinia spp.	-75,767222	5,584167	Cauca Valley Montane Forests	Rosero et al. 2017
Antioquia	Jardín	Johnbelkinia	Johnbelkinia spp.	-75,768306	5,584278	Cauca Valley Montane Forests		New record
Antioquia	Jardín	Sabethes	Sabethes undosus	-75,767500	5,584806	Cauca Valley Montane Forests		New record
Antioquia	Jardín	Sabethes	Sabethes sp.	-75,767222	5,584167	Cauca Valley Montane Forests	Suaza-Vasco et al. 2015
Antioquia	Jardín	Sabethes	Sabethes sp.	-75,793861	5,584983	Cauca Valley Montane Forests		New record
Antioquia	Jardín	Sabethes	Sabethes sp.	-75,830000	5,633056	Cauca Valley Montane Forests		New record
Antioquia	Jardín	Shannoniana	Shannoniana fluviatilis	-75,819722	5,598333	Cauca Valley Montane Forests	Suaza-Vasco et al. 2015
Antioquia	Jardín	Shannoniana	Shannoniana fluviatilis	-75,815833	5,613611	Cauca Valley Montane Forests	Rosero et al. 2017
Antioquia	Jardín	Trichoprosopon	Trichoprosopon evansae	-75,819722	5,598333	Cauca Valley Montane Forests	Suaza-Vasco et al. 2015
Antioquia	Jardín	Trichoprosopon	Trichoprosopon evansae	-75,816111	5,613889	Cauca Valley Montane Forests	Suaza-Vasco et al. 2015
Antioquia	Jardín	Trichoprosopon	Trichoprosopon evansae	-75,767500	5,584806	Cauca Valley Montane Forests	Rosero et al. 2017
Antioquia	Jardín	Trichoprosopon	Trichoprosopon pallidiventer sp n.e. A	-75,794144	5,584978	Cauca Valley Montane Forests	Suaza-Vasco et al. 2015
Antioquia	Jardín	Trichoprosopon	Trichoprosopon pallidiventer sp n.e. A	-75,807039	5,593711	Cauca Valley Montane Forests	Suaza-Vasco et al. 2015
Antioquia	Jardín	Trichoprosopon	Trichoprosopon pallidiventer sp n.e. A	-75,842583	5,617667	Cauca Valley Montane Forests		New record
Antioquia	Jardín	Trichoprosopon	Trichoprosopon pallidiventer sp n.e. A	-75,830833	5,604167	Cauca Valley Montane Forests		New record
Antioquia	Jardín	Trichoprosopon	Trichoprosopon pallidiventer sp n.e. A	-75,815833	5,613611	Cauca Valley Montane Forests		New record
Antioquia	Jardín	Trichoprosopon	Trichoprosopon pallidiventer sp n.e. B	-75,773917	5,583500	Cauca Valley Montane Forests	Suaza-Vasco et al. 2015
Antioquia	Jardín	Trichoprosopon	Trichoprosopon pallidiventer sp n.e. B	-75,790556	5,571278	Cauca Valley Montane Forests		New record
Antioquia	Jardín	Wyeomyia	Wyeomyia bicornis	-75,823611	5,625833	Cauca Valley Montane Forests		New record
Antioquia	Jardín	Wyeomyia	Wyeomyia bicornis	-75,867397	5,629278	Cauca Valley Montane Forests		New record
Antioquia	Jardín	Wyeomyia	Wyeomyia celaenocephala	-75,867397	5,629278	Cauca Valley Montane Forests		New record
Antioquia	Jardín	Wyeomyia	Wyeomyia phroso	-75,819722	5,598333	Cauca Valley Montane Forests	Rosero et al. 2017
Antioquia	Jardín	Wyeomyia	Wyeomyia sp.	-75,794167	5,597778	Cauca Valley Montane Forests	Rosero et al. 2017
Antioquia	Jericó	Johnbelkinia	Johnbelkinia n.e.	-75,790594	5,788417	Cauca Valley Montane Forests		New record
Antioquia	Jericó	Limatus	Limatus spp.	-75,784893	5,793503	Cauca Valley Montane Forests		New record
Antioquia	Jericó	Limatus	Limatus spp.	-75,804492	5,813683	Cauca Valley Montane Forests		New record
Antioquia	Jericó	Trichoprosopon	Trichoprosopon pallidiventer sp n.e. A	-75,789444	5,786206	Cauca Valley Montane Forests	Suaza-Vasco et al. 2015
Antioquia	Jericó	Trichoprosopon	Trichoprosopon pallidiventer sp n.e. A	-75,801186	5,813772	Cauca Valley Montane Forests		New record
Antioquia	Jericó	Trichoprosopon	Trichoprosopon pallidiventer sp n.e. B	-75,745833	5,721944	Cauca Valley Montane Forests	Suaza-Vasco et al. 2015
Antioquia	Jericó	Trichoprosopon	Trichoprosopon pallidiventer sp n.e. B	-75,790556	5,788333	Cauca Valley Montane Forests		New record
Antioquia	Jericó	Wyeomyia	Wyeomyia bicornis	-75,801186	5,813772	Cauca Valley Montane Forests		New record
Antioquia	Jericó	Wyeomyia	Wyeomyia bicornis	-75,797747	5,813306	Cauca Valley Montane Forests		New record
Antioquia	Jericó	Wyeomyia	Wyeomyia bicornis	-75,804444	5,813611	Cauca Valley Montane Forests		New record
Antioquia	Jericó	Wyeomyia	Wyeomyia celaenocephala	-75,801186	5,813772	Cauca Valley Montane Forests		New record
Antioquia	Jericó	Wyeomyia	Wyeomyia limai	-75,797747	5,813306	Cauca Valley Montane Forests		New record
Antioquia	Jericó	Wyeomyia	Wyeomyia medioalbipes	-75,797747	5,813306	Cauca Valley Montane Forests		New record
Antioquia	Jericó	Wyeomyia	Wyeomyia melanopus	-75,801186	5,813772	Cauca Valley Montane Forests		New record
Antioquia	Jericó	Wyeomyia	Wyeomyia scotinomus	-75,801186	5,813772	Cauca Valley Montane Forests		New record
Antioquia	La Ceja	Wyeomyia	Wyeomyia sp.	-75,426111	5,991111	Cauca Valley Montane Forests	Suaza-Vasco et al. 2015
Antioquia	La Pintada	Trichoprosopon	Trichoprosopon compressum	-75,621186	5,715003	Cauca Valley Montane Forests		New record
Antioquia	La Pintada	Trichoprosopon	Trichoprosopon digitatum	-75,621186	5,715003	Cauca Valley Montane Forests		New record
Antioquia	La Pintada	Wyeomyia	Wyeomyia luteoventralis	-75,590020	5,636460	Cauca Valley Montane Forests	Rozo-Lopez and Mengual 2015
Antioquia	Maceo	Limatus	Limatus sp.	-74,638639	6,548639	Cauca Valley Montane Forests		New record
Antioquia	Maceo	Trichoprosopon	Trichoprosopon digitatum	-74,638639	6,548639	Cauca Valley Montane Forests		New record
Antioquia	Puerto Berrio	Trichoprosopon	Trichoprosopon digitatum	-74,569022	6,550797	Magdalena Valley Montane Forests		New record
Antioquia	Támesis	Trichoprosopon	Trichoprosopon pallidiventer sp n.e. A	-75,788847	5,766942	Cauca Valley Montane Forests		New record
Antioquia	Támesis	Wyeomyia	Wyeomyia bicornis	-75,788847	5,766942	Cauca Valley Montane Forests		New record
Antioquia	Tarso	Wyeomyia	Wyeomyia bicornis	-75,801183	5,813769	Cauca Valley Montane Forests		New record
Antioquia	Turbo	Wyeomyia	Wyeomyia flavifacies	-76,728056	8,092500	Magdalena Urabá Moist Forests	Stone et al. 1959	Geographic coordinate corresponds to the municipal seat
Antioquia	Turbo	Wyeomyia	Wyeomyia melanopus	-76,643333	7,895833	Magdalena Urabá Moist Forests	Parra-Henao and Suárez 2012
Antioquia	Urrao	Trichoprosopon	Trichoprosopon pallidiventer sp n.e. A	-76,131892	6,223997	Cauca Valley Montane Forests		New record
Antioquia	Valparaíso	Johnbelkinia	Johnbelkinia ulopus	-75,636389	5,693056	Cauca Valley Montane Forests	Suaza-Vasco et al. 2015
Antioquia	Valparaíso	Johnbelkinia	Johnbelkinia sp.	-75,636100	5,693217	Cauca Valley Montane Forests		New record
Antioquia	Valparaíso	Johnbelkinia	Johnbelkinia sp.	-75,636389	5,693056	Cauca Valley Montane Forests		New record
Antioquia	Valparaíso	Sabethes	Sabethes glaucodaemon	-75,636389	5,693056	Cauca Valley Montane Forests		New record
Antioquia	Valparaíso	Sabethes	Sabethes undosus	-75,636533	5,693192	Cauca Valley Montane Forests		New record
Antioquia	Valparaíso	Sabethes	Sabethes undosus	-75,637283	5,693267	Cauca Valley Montane Forests		New record
Antioquia	Venecia	Trichoprosopon	Trichoprosopon pallidiventer sp n.e. A	-75,772140	5,977442	Cauca Valley Montane Forests		New record
Antioquia	Yarumal	Wyeomyia	Wyeomyia sp.	-75,407814	6,976942	Magdalena Valley Montane Forests	Rosero et al. 2017
Atlántico	Barranquilla	Wyeomyia	Wyeomyia scotinomus	-74,781111	10,968333	Guajira-Barranquilla Xeric Scrub	Stone et al. 1959	Geographic coordinate corresponds to the municipal seat
Boyacá	Chiquinquirá	Johnbelkinia	Johnbelkinia ulopus	-73,817222	5,616111	Cauca Valley Montane Forests	Zavortink 1979b	Geographic coordinate corresponds to the municipal seat
Caldas	Anserma	Johnbelkinia	Johnbelkinia ulopus	-75,681111	5,176111	Cauca Valley Montane Forests	Suaza-Vasco et al. 2015
Caldas	Anserma	Johnbelkinia	Johnbelkinia spp.	-75,679167	5,170278	Cauca Valley Montane Forests		New record
Caldas	Anserma	Limatus	Limatus durhamii	-75,677500	5,176944	Cauca Valley Montane Forests	Barajas et al. 2013; Suaza-Vasco et al. 2015
Caldas	Anserma	Limatus	Limatus sp.	-75,682194	5,181578	Cauca Valley Montane Forests		New record
Caldas	Anserma	Limatus	Limatus sp.	-75,677650	5,178944	Cauca Valley Montane Forests		New record
Caldas	Anserma	Limatus	Limatus sp.	-75,679167	5,170278	Cauca Valley Montane Forests		New record
Caldas	Anserma	Sabethes	Sabethes ignotus	-75,676111	5,178056	Cauca Valley Montane Forests	Suaza-Vasco et al. 2015
Caldas	Anserma	Sabethes	Sabethes luxodens	-75,681111	5,176111	Cauca Valley Montane Forests	Suaza-Vasco et al. 2015
Caldas	Anserma	Sabethes	Sabethes undosus	-75,676111	5,178056	Cauca Valley Montane Forests	Barajas et al. 2013
Caldas	Anserma	Sabethes	Sabethes undosus	-75,682194	5,181578	Cauca Valley Montane Forests	Suaza-Vasco et al. 2015
Caldas	Anserma	Sabethes	Sabethes xhyphydes	-75,679167	5,170278	Cauca Valley Montane Forests		New record
Caldas	Anserma	Sabethes	Sabethes xhyphydes	-75,681111	5,176111	Cauca Valley Montane Forests		New record
Caldas	Anserma	Sabethes	Sabethes sp.	-75,776775	5,229014	Cauca Valley Montane Forests		New record
Caldas	Anserma	Trichoprosopon	Trichoprosopon compressum	-75,678611	5,178611	Cauca Valley Montane Forests	Suaza-Vasco et al. 2015
Caldas	Anserma	Trichoprosopon	Trichoprosopon compressum	-75,681139	5,176306	Cauca Valley Montane Forests		New record
Caldas	Anserma	Trichoprosopon	Trichoprosopon digitatum	-75,681247	5,176597	Cauca Valley Montane Forests	Barajas et al. 2013
Caldas	Anserma	Trichoprosopon	Trichoprosopon digitatum	-75,170278	5,170278	Cauca Valley Montane Forests	Suaza-Vasco et al. 2015
Caldas	Anserma	Trichoprosopon	Trichoprosopon digitatum	-75,677500	5,172222	Cauca Valley Montane Forests		New record
Caldas	Anserma	Trichoprosopon	Trichoprosopon digitatum	-75,777511	5,228689	Cauca Valley Montane Forests		New record
Caldas	Anserma	Trichoprosopon	Trichoprosopon pallidiventer sp n.e. A	-75,682500	5,180556	Cauca Valley Montane Forests	Suaza-Vasco et al. 2015
Caldas	Anserma	Trichoprosopon	Trichoprosopon pallidiventer sp n.e. A	-75,777544	5,228328	Cauca Valley Montane Forests	Suaza-Vasco et al. 2015
Caldas	Anserma	Trichoprosopon	Trichoprosopon pallidiventer sp n.e. A	-75,777522	5,228689	Cauca Valley Montane Forests		New record
Caldas	Anserma	Trichoprosopon	Trichoprosopon pallidiventer sp n.e. B	-75,777511	5,228689	Cauca Valley Montane Forests	Suaza-Vasco et al. 2015
Caldas	Anserma	Trichoprosopon	Trichoprosopon pallidiventer sp n.e. B	-75,777544	5,228328	Cauca Valley Montane Forests		New record
Caldas	Anserma	Wyeomyia	Wyeomyia argenteorostris	-75,681139	5,176306	Cauca Valley Montane Forests		New record
Caldas	Anserma	Wyeomyia	Wyeomyia bicornis	-75,777511	5,228689	Cauca Valley Montane Forests		New record
Caldas	Anserma	Wyeomyia	Wyeomyia bicornis	-75,789128	5,225856	Cauca Valley Montane Forests		New record
Caldas	Anserma	Wyeomyia	Wyeomyia circumcincta	-75,777431	5,228900	Cauca Valley Montane Forests		New record
Caldas	Anserma	Wyeomyia	Wyeomyia oblita	-75,668611	5,173056	Cauca Valley Montane Forests	Barajas et al. 2013
Caldas	Anserma	Wyeomyia	Wyeomyia oblita	-75,679167	5,170278	Cauca Valley Montane Forests	Suaza-Vasco et al. 2015
Caldas	Anserma	Wyeomyia	Wyeomyia phroso	-75,777511	5,228689	Cauca Valley Montane Forests		New record
Caldas	Anserma	Wyeomyia	Wyeomyia undulata	-75,774722	5,228611	Cauca Valley Montane Forests	Suaza-Vasco et al. 2015
Caldas	Anserma	Wyeomyia	Wyeomyia undulata	-75,777511	5,228689	Cauca Valley Montane Forests	Suaza-Vasco et al. 2015
Caldas	Anserma	Wyeomyia	Wyeomyia undulata	-75,683086	5,177708	Cauca Valley Montane Forests		New record
Caldas	Chinchiná	Johnbelkinia	Johnbelkinia ulopus	-75,589917	4,991375	Cauca Valley Montane Forests	Suaza-Vasco et al. 2015
Caldas	Chinchiná	Limatus	Limatus durhamii	-75,590172	4,991144	Cauca Valley Montane Forests	Suaza-Vasco et al. 2015
Caldas	Chinchiná	Sabethes	Sabethes ignotus	-75,589722	4,991111	Cauca Valley Montane Forests	Suaza-Vasco et al. 2015
Caldas	Chinchiná	Sabethes	Sabethes sp.	-75,589917	4,991375	Cauca Valley Montane Forests		New record
Caldas	Chinchiná	Trichoprosopon	Trichoprosopon compressum	-75,589917	4,991375	Cauca Valley Montane Forests		New record
Caldas	Chinchiná	Trichoprosopon	Trichoprosopon digitatum	-75,589917	4,991375	Cauca Valley Montane Forests		New record
Caldas	Chinchiná	Trichoprosopon	Trichoprosopon pallidiventer sp n.e. A	-75,589917	4,991375	Cauca Valley Montane Forests		New record
Caldas	Chinchiná	Trichoprosopon	Trichoprosopon pallidiventer sp n.e. B	-75,589917	4,991375	Cauca Valley Montane Forests		New record
Caldas	Chinchiná	Wyeomyia	Wyeomyia abebela	-75,590172	4,991181	Cauca Valley Montane Forests		New record
Caldas	Chinchiná	Wyeomyia	Wyeomyia aporonoma	-75,588406	4,991656	Cauca Valley Montane Forests		New record
Caldas	Chinchiná	Wyeomyia	Wyeomyia bicornis	-75,599519	4,991181	Cauca Valley Montane Forests		New record
Caldas	Chinchiná	Wyeomyia	Wyeomyia circumcincta	-75,589933	4,991375	Cauca Valley Montane Forests		New record
Caldas	Chinchiná	Wyeomyia	Wyeomyia clasoleuca	-75,589933	4,991375	Cauca Valley Montane Forests		New record
Caldas	Chinchiná	Wyeomyia	Wyeomyia medioalbipes	-75,590172	4,991181	Cauca Valley Montane Forests		New record
Caldas	Chinchiná	Wyeomyia	Wyeomyia oblita	-75,599519	4,990878	Cauca Valley Montane Forests		New record
Caldas	Chinchiná	Wyeomyia	Wyeomyia paucartamboensis	-75,588406	4,991461	Cauca Valley Montane Forests		New record
Caldas	Chinchiná	Wyeomyia	Wyeomyia phroso	-75,599444	4,990833	Cauca Valley Montane Forests	Suaza-Vasco et al. 2015
Caldas	Chinchiná	Wyeomyia	Wyeomyia scotinomus	-75,599444	4,990833	Cauca Valley Montane Forests		New record
Caldas	Chinchiná	Wyeomyia	Wyeomyia scotinomus	-75,590172	4,991181	Cauca Valley Montane Forests		New record
Caldas	Chinchiná	Wyeomyia	Wyeomyia ulocoma	-75,590000	4,991111	Cauca Valley Montane Forests	Suaza-Vasco et al. 2015
Caldas	Chinchiná	Wyeomyia	Wyeomyia ulocoma	-75,588406	4,991656	Cauca Valley Montane Forests	Suaza-Vasco et al. 2015
Caldas	Chinchiná	Wyeomyia	Wyeomyia undulata	-75,590172	4,991181	Cauca Valley Montane Forests	Suaza-Vasco et al. 2015
Caldas	Manizales	Trichoprosopon	Trichoprosopon pallidiventer sp n.e. B	-75,599561	4,990533	Cauca Valley Montane Forests	Suaza-Vasco et al. 2015
Caldas	Rio Sucio	Trichoprosopon	Trichoprosopon evansae	-75,705720	5,405230	Cauca Valley Montane Forests	Rozo-Lopez and Mengual 2015
Caldas	Risaralda	Trichoprosopon	Trichoprosopon pallidiventer sp n.e. B	-75,781247	5,176308	Cauca Valley Montane Forests	Suaza-Vasco et al. 2015
Caquetá	Solano	Johnbelkinia	Johnbelkinia leucopus	-72,446667	0,071111	Caquetá Moist Forests	Molina et al. 2000
Caquetá	Solano	Limatus	Limatus asulleptus	-72,446667	0,071111	Caquetá Moist Forests	Molina et al. 2000
Caquetá	Solano	Limatus	Limatus durhamii	-72,446667	0,071111	Caquetá Moist Forests	Molina et al. 2000
Caquetá	Solano	Sabethes	Sabethes belisarioi	-72,446667	0,071111	Caquetá Moist Forests	Molina et al. 2000
Caquetá	Solano	Sabethes	Sabethes chloropterus	-72,446667	0,071111	Caquetá Moist Forests	Molina et al. 2000
Caquetá	Solano	Sabethes	Sabethes cyaneus	-72,446667	0,071111	Caquetá Moist Forests	Molina et al. 2000
Caquetá	Solano	Sabethes	Sabethes glaucodaemon	-72,446667	0,071111	Caquetá Moist Forests	Molina et al. 2000
Caquetá	Solano	Sabethes	Sabethes intermedius	-72,446667	0,071111	Caquetá Moist Forests	Molina et al. 2000
Caquetá	Solano	Trichoprosopon	Trichoprosopon digitatum	-72,446667	0,071111	Caquetá Moist Forests	Molina et al. 2000
Cauca	Guapí	Johnbelkinia	Johnbelkinia ulopus	-78,184167	2,968056	Chocó-Darién Moist Forests	Zavortink 1979b
Cauca	Guapí	Limatus	Limatus sp.	-78,170640	2,983600	Chocó-Darién Moist Forests	SIB
Cauca	Guapí	Sabethes	Sabethes sp.	-78,170780	2,990910	Chocó-Darién Moist Forests	SIB
Cauca	Guapí	Trichoprosopon	Trichoprosopon sp.	-78,211710	2,938400	Chocó-Darién Moist Forests	SIB
Cauca	Puerto Tejada	Trichoprosopon	Trichoprosopon pallidiventer s.l.	-76,450370	3,166350	Cauca Valley Dry Forests	Heinemann and Belkin 1978
Chocó	Acandí	Johnbelkinia	Johnbelkinia ulopus	-77,330278	8,613333	Chocó-Darién Moist Forests		New record
Chocó	Acandí	Limatus	Limatus spp.	-77,329667	8,613056	Chocó-Darién Moist Forests		New record
Chocó	Acandí	Wyeomyia	Wyeomyia argenteorostris	-77,327667	8,616889	Amazon-Orinoco-Southern Caribbean Mangroves		New record
Chocó	Acandí	Wyeomyia	Wyeomyia circumcincta	-77,377644	8,594778	Amazon-Orinoco-Southern Caribbean Mangroves		New record
Chocó	Acandí	Wyeomyia	Wyeomyia circumcincta	-77,327667	8,618889	Amazon-Orinoco-Southern Caribbean Mangroves		New record
Chocó	Acandí	Wyeomyia	Wyeomyia medioalbipes	-77,340778	8,611019	Chocó-Darién Moist Forests		New record
Chocó	Acandí	Wyeomyia	Wyeomyia oblita	-77,340778	8,611019	Chocó-Darién Moist Forests		New record
Chocó	Bahía Solano	Wyeomyia	Wyeomyia chocoensis	-77,404167	6,226111	Porter and Wolff 2004		Geographic coordinate corresponds to the municipal seat
Chocó	Litoral de San Juan	Wyeomyia	Wyeomyia argenteorostris	-77,502333	5,571167	Chocó-Darién Moist Forests		New record
Chocó	Litoral de San Juan	Wyeomyia	Wyeomyia argenteorostris	-77,364222	4,255194	South American Pacific Mangroves		New record
Chocó	Litoral de San Juan	Wyeomyia	Wyeomyia celaenocephala	-77,364222	4,255194	South American Pacific Mangroves		New record
Chocó	Litoral de San Juan	Wyeomyia	Wyeomyia circumcincta	-77,488697	4,272753	Chocó-Darién Moist Forests		New record
Chocó	Litoral de San Juan	Wyeomyia	Wyeomyia limai	-77,364222	4,255194	South American Pacific Mangroves		New record
Chocó	Nuquí	Limatus	Limatus sp.	-77,503550	5,569800	Chocó-Darién Moist Forests		New record
Chocó	Nuquí	Sabethes	Sabethes intermedius	-77,503608	5,569692	Chocó-Darién Moist Forests		New record
Chocó	Nuquí	Wyeomyia	Wyeomyia aphobema	-77,405764	5,627497	Chocó-Darién Moist Forests		New record
Chocó	Nuquí	Wyeomyia	Wyeomyia aporonoma	-77,503550	5,569800	Chocó-Darién Moist Forests		New record
Chocó	Nuquí	Wyeomyia	Wyeomyia argenteorostris	-77,502333	5,571167	Chocó-Darién Moist Forests		New record
Chocó	Nuquí	Wyeomyia	Wyeomyia celaenocephala	-77,501650	5,573350	Chocó-Darién Moist Forests		New record
Chocó	Nuquí	Wyeomyia	Wyeomyia chocoensis	-77,493683	5,580317	Chocó-Darién Moist Forests		New record
Chocó	Nuquí	Wyeomyia	Wyeomyia circumcincta	-77,284278	5,688778	Chocó-Darién Moist Forests		New record
Chocó	Nuquí	Wyeomyia	Wyeomyia felicia	-77,499675	5,572067	Chocó-Darién Moist Forests		New record
Chocó	Nuquí	Wyeomyia	Wyeomyia pertinans	-77,501650	5,573350	Chocó-Darién Moist Forests		New record
Chocó	Nuquí	Wyeomyia	Wyeomyia scotinomus	-77,501500	5,573350	Chocó-Darién Moist Forests		New record
Chocó	Nuquí	Wyeomyia	Wyeomyia scotinomus	-77,493683	5,580317	Chocó-Darién Moist Forests		New record
Chocó	Nuquí	Wyeomyia	Wyeomyia simmsi	-77,287500	5,670000	South American Pacific Mangroves	Kano 1991; Zuluaga et al. 1993		Geographic coordinate corresponds to the municipal seat
Chocó	Quibdó	Wyeomyia	Wyeomyia intonca	-76,658333	5,691667	Chocó-Darién Moist Forests	Porter and Wolff 2004
Córdoba	San Bernardo del Viento	Sabethes	Sabethes albiprivus	-75,982889	9,370889	Magdalena Urabá Moist Forests		New record
Córdoba	San Bernardo del Viento	Sabethes	Sabethes cyaneus	-75,940000	9,350000	Magdalena Urabá Moist Forests	SIB
Cundinamarca	Guaduas	Limatus	Limatus durhamii	-74,600000	5,066667	Magdalena Valley Dry Forests	Olano et al. 1993
Cundinamarca	Soacha	Trichoprosopon	Trichoprosopon digitatum	-74,343280	5,270730	Magdalena Valley Montane Forests	SIB
Cundinamarca	Soacha	Wyeomyia	Wyeomyia arthrostigma	-74,343940	4,592280	Magdalena Valley Montane Forests	SIB; Heinemann and Belkin 1978
Guania	Inírida	Limatus	Limatus durhamii	-68,935000	2,923889	Negro-Branco Moist Forests	Heinemann and Belkin 1978	Geographic coordinate corresponds to the municipal seat
Magdalena	Santa Marta	Limatus	Limatus sp.	-73,991556	11,281361	Guajira-Barranquilla Xeric Scrub		New record
Magdalena	Santa Marta	Limatus	Limatus sp.	-74,108333	11,144367	Guajira-Barranquilla Xeric Scrub		New record
Magdalena	Santa Marta	Sabethes	Sabethes sp.	-74,108333	11,144367	Guajira-Barranquilla Xeric Scrub		New record
Magdalena	Santa Marta	Wyeomyia	Wyeomyia medioalbipes	-73,991139	11,281194	Guajira-Barranquilla Xeric Scrub		New record
Magdalena	Santa Marta	Wyeomyia	Wyeomyia oblita	-73,990306	11,283389	Guajira-Barranquilla Xeric Scrub		New record
Meta	La Macarena	Limatus	Limatus durhamii	-73,950370	2,299680	Caquetá Moist Forests	SIB
Meta	Puerto López	Limatus	Limatus durhamii	-72,605600	4,290270	Llanos	SIB; Heinemann and Belkin 1978
Meta	Puerto López	Sabethes	Sabethes identicus	-73,618670	4,290270	Apure-Villavicencio Dry Forests	SIB
Meta	Puerto López	Sabethes	Sabethes undosus	-72,605600	4,290270	Llanos	SIB; Heinemann and Belkin 1978
Meta	Puerto López	Wyeomyia	Wyeomyia codiocampa	-72,605600	4,290270	Llanos	SIB
Meta	Puerto López	Wyeomyia	Wyeomyia sp.	-72,733700	4,283020	Llanos	SIB
Meta	Puerto Rico	Limatus	Limatus durhamii	-73,139444	2,782500	Apure-Villavicencio Dry Forests	Stone et al. 1959; Heinemann and Belkin 1978	Geographic coordinate corresponds to the municipal seat
Meta	Restrepo	Johnbelkinia	Johnbelkinia longipes	-73,641640	4,148120	Apure-Villavicencio Dry Forests	SIB
Meta	Restrepo	Johnbelkinia	Johnbelkinia longipes	-73,552010	4,246690	Apure-Villavicencio Dry Forests	SIB
Meta	Restrepo	Johnbelkinia	Johnbelkinia ulopus	-73,552010	4,246690	Apure-Villavicencio Dry Forests	SIB, Zavortink 1979b
Meta	Restrepo	Johnbelkinia	Johnbelkinia ulopus	-73,641640	4,148120	Apure-Villavicencio Dry Forests	SIB, Zavortink 1979b
Meta	Restrepo	Sabethes	Sabethes cyaneus	-73,552010	4,246690	Apure-Villavicencio Dry Forests	SIB; Stone et al. 1959
Meta	Restrepo	Trichoprosopon	Trichoprosopon compressum	-73,595556	4,293889	Cordillera Oriental Montane Forests	Lane and Cerqueira 1942	Geographic coordinate corresponds to the municipal seat
Meta	Restrepo	Trichoprosopon	Trichoprosopon evansae	-73,595556	4,293889	Cordillera Oriental Montane Forests	Marchon-Silva et al. 1996	Geographic coordinate corresponds to the municipal seat
Meta	Restrepo	Trichoprosopon	Trichoprosopon lanei	-73,595556	4,293889	Cordillera Oriental Montane Forests	Stone et al. 1959; Marchon-Silva et al. 1996	Geographic coordinate corresponds to the municipal seat
Meta	Restrepo	Wyeomyia	Wyeomyia aphobema	-73,569390	4,256520	Apure-Villavicencio Dry Forests	SIB; Stone et al. 1959; Heinemann and Belkin 1978
Meta	Restrepo	Wyeomyia	Wyeomyia arthrostigma	-73,497410	4,211160	Apure-Villavicencio Dry Forests	SIB; Heinemann and Belkin 1978
Meta	Restrepo	Wyeomyia	Wyeomyia colombiana	-73,566669	4,249604	Apure-Villavicencio Dry Forests	SIB
Meta	Restrepo	Wyeomyia	Wyeomyia pertinans	-73,595556	4,293889	Cordillera Oriental Montane Forests	SIB; Heinemann and Belkin 1978	Geographic coordinate corresponds to the municipal seat
Meta	Villavicencio	Johnbelkinia	Johnbelkinia longipes	-73,626389	4,141944	Apure-Villavicencio Dry Forests	Zavortink 1979a	Geographic coordinate corresponds to the municipal seat
Meta	Villavicencio	Johnbelkinia	Johnbelkinia longipes	-73,641640	4,148120	Apure-Villavicencio Dry Forests	SIB
Meta	Villavicencio	Johnbelkinia	Johnbelkinia ulopus	-73,626389	4,141944	Apure-Villavicencio Dry Forests	Zavortink 1979b	Geographic coordinate corresponds to the municipal seat
Meta	Villavicencio	Limatus	Limatus asulleptus	-73,618670	4,146690	Apure-Villavicencio Dry Forests	SIB
Meta	Villavicencio	Limatus	Limatus durhamii	-73,641640	4,148120	Apure-Villavicencio Dry Forests	SIB
Meta	Villavicencio	Sabethes	Sabethes chloropterus	-73,620000	4,150000	Apure-Villavicencio Dry Forests	SIB, Stone et al. 1959
Meta	Villavicencio	Sabethes	Sabethes identicus	-73,618670	4,146690	Apure-Villavicencio Dry Forests	SIB
Meta	Villavicencio	Sabethes	Sabethes identicus	-73,641640	4,148120	Apure-Villavicencio Dry Forests	SIB
Meta	Villavicencio	Sabethes	Sabethes xenismus	-73,626389	4,141944	Apure-Villavicencio Dry Forests	Harbach, 1995
Meta	Villavicencio	Sabethes	Sabethes sp.	-73,617030	4,150000	Apure-Villavicencio Dry Forests	SIB
Meta	Villavicencio	Trichoprosopon	Trichoprosopon digitatum	-73,641640	4,148120	Apure-Villavicencio Dry Forests	SIB; Heinemann and Belkin 1978
Meta	Villavicencio	Trichoprosopon	Trichoprosopon evansae	-73,595556	4,293889	Apure-Villavicencio Dry Forests	Lane and Cerqueira 1942	Geographic coordinate corresponds to the municipal seat
Meta	Villavicencio	Wyeomyia	Wyeomyia aphobema	-73,618670	4,146690	Apure-Villavicencio Dry Forests	SIB
Meta	Villavicencio	Wyeomyia	Wyeomyia arthrostigma	-73,618670	4,146690	Apure-Villavicencio Dry Forests	SIB; Heinemann and Belkin 1978
Meta	Villavicencio	Wyeomyia	Wyeomyia codiocampa	-73,618670	4,146690	Apure-Villavicencio Dry Forests	SIB
Meta	Villavicencio	Wyeomyia	Wyeomyia pertinans	-73,618670	4,146690	Apure-Villavicencio Dry Forests	SIB; Heinemann and Belkin 1978
Meta	Villavicencio	Wyeomyia	Wyeomyia pertinans	-73,695630	4,184390	Apure-Villavicencio Dry Forests	SIB
Meta	Villavicencio	Wyeomyia	Wyeomyia pertinans	-73,677660	4,157220	Apure-Villavicencio Dry Forests	SIB
Meta	Villavicencio	Wyeomyia	Wyeomyia pertinans	-73,614510	4,211380	Apure-Villavicencio Dry Forests	SIB
Meta	Villavicencio	Wyeomyia	Wyeomyia ypsipola	-73,618670	4,146690	Apure-Villavicencio Dry Forests	SIB
Norte de Santander	Villamizar	Johnbelkinia	Johnbelkinia ulopus	-72,440000	8,316389	Catatumbo Moist Forests	Zavortink 1979b	Geographic coordinate corresponds to the municipal seat
Quindío	Barcelona	Trichoprosopon	Trichoprosopon pallidiventer sp n.e. A	-75,715703	4,404144	Cauca Valley Montane Forests		New record
Quindío	Córdoba	Trichoprosopon	Trichoprosopon pallidiventer sp n.e. A	-75,686770	4,393655	Cauca Valley Montane Forests	Suaza-Vasco et al. 2015
Quindío	Finlandia	Trichoprosopon	Trichoprosopon pallidiventer sp n.e. A	-75,662117	4,672075	Cauca Valley Montane Forests		New record
Quindío	Quimbaya	Trichoprosopon	Trichoprosopon pallidiventer sp n.e. A	-75,589917	4,591375	Cauca Valley Montane Forests	Suaza-Vasco et al. 2015
Quindío	Quimbaya	Wyeomyia	Wyeomyia melanopus	-75,850286	4,568889	Cauca Valley Montane Forests		New record
Quindío	Quimbaya	Wyeomyia	Wyeomyia ulocoma	-75,850378	4,584000	Cauca Valley Montane Forests	Suaza-Vasco et al. 2015
Quindío	Quimbaya	Wyeomyia	Wyeomyia undulata	-75,850378	4,584000	Cauca Valley Montane Forests		New record
Quindío	Salento	Trichoprosopon	Trichoprosopon digitatum	-75,556558	4,639253	Cauca Valley Montane Forests		New record
Quindío	Salento	Trichoprosopon	Trichoprosopon pallidiventer sp n.e. A	-75,468908	4,630597	Cauca Valley Montane Forests	Rosero et al. 2017
Quindío	Salento	Wyeomyia	Wyeomyia sp.	-75,468889	4,630556	Cauca Valley Montane Forests	Rosero et al. 2017
Risaralda	San Julián	Sabethes	Sabethes intermedius	-75,599444	4,990833	Cauca Valley Montane Forests	Suaza-Vasco et al. 2015
Risaralda	Pueblo Rico	Trichoprosopon	Trichoprosopon pallidiventer sp n.e. A	-76,029386	5,232025	Cauca Valley Montane Forests		New record
Risaralda	Pueblo Rico	Trichoprosopon	Trichoprosopon pallidiventer sp n.e. A	-76,014469	5,232000	Cauca Valley Montane Forests		New record
Santander	Barrancabermeja	Johnbelkinia	Johnbelkinia longipes	-73,802970	7,684740	Magdalena Urabá Moist Forests	Ferro et al. 2008
Santander	Cimitarra	Johnbelkinia	Johnbelkinia longipes	-74,361389	6,391667	Magdalena Urabá Moist Forests	Barrera et al. 2002
Santander	El Carmen del Chucuri	Limatus	Limatus durhamii	-73,583700	6,783030	Magdalena Urabá Moist Forests	SIB; Heinemann and Belkin 1978
Santander	El Carmen del Chucuri	Trichoprosopon	Trichoprosopon digitatum	-73,583700	6,783030	Magdalena Urabá Moist Forests	SIB
Santander	San Vicente de Chucuri	Sabethes	Sabethes quasicyaneus	-73,416944	6,883889	Magdalena Urabá Moist Forests	Stone et al. 1959; Barreto-Reyes 1955
Sucre	Coloso	Limatus	Limatus durhamii	-75,351389	9,528889	Guajira-Barranquilla Xeric Scrub	Cochero Bustamante, 2017
Sucre	Coloso	Sabethes	Sabethes cyaneus	-75,351389	9,528889	Guajira-Barranquilla Xeric Scrub	Cochero Bustamante, 2017
Tolima	Chaparral	Limatus	Limatus durhamii	-75,333700	3,699680	Magdalena Valley Dry Forests	SIB
Tolima	Chaparral	Trichoprosopon	Trichoprosopon sp.	-75,333700	3,699680	Magdalena Valley Dry Forests	SIB
Tolima	Guamo	Limatus	Limatus sp.	-75,793274	4,700746	Magdalena Valley Dry Forests		New record
Tolima	Guamo	Trichoprosopon	Trichoprosopon pallidiventer	-75,715702	4,404144	Magdalena Valley Dry Forests		New record
Tolima	Honda	Limatus	Limatus durhamii	-74,740380	5,198660	Magdalena Valley Dry Forests	SIB; Heinemann and Belkin 1978
Valle del Cauca	Alcalá	Trichoprosopon	Trichoprosopon digitatum	-75,800278	4,703056	Cauca Valley Montane Forests	Suaza-Vasco et al. 2015
Valle del Cauca	Alcalá	Trichoprosopon	Trichoprosopon pallidiventer	-75,800278	4,703056	Cauca Valley Montane Forests	Suaza-Vasco et al. 2015
Valle del Cauca	Alcalá	Trichoprosopon	Trichoprosopon pallidiventer	-75,800315	4,702944	Cauca Valley Montane Forests	Suaza-Vasco et al. 2015
Valle del Cauca	Alcalá	Wyeomyia	Wyeomyia arthrostigma	-75,792500	4,699722	Cauca Valley Montane Forests	Suaza-Vasco et al. 2015
Valle del Cauca	Alcalá	Wyeomyia	Wyeomyia sp.	-75,800278	4,702778	Cauca Valley Montane Forests	Suaza-Vasco et al. 2015
Valle del Cauca	Buenaventura	Johnbelkinia	Johnbelkinia longipes	-77,031111	3,880000	Chocó-Darién Moist Forests	Barreto and Vernon 1969	Geographic coordinate corresponds to the municipal seat
Valle del Cauca	Buenaventura	Johnbelkinia	Johnbelkinia ulopus	-77,067040	3,683020	Chocó-Darién Moist Forests	SIB, Zavortink 1979b
Valle del Cauca	Buenaventura	Limatus	Limatus asulleptus	-77,067040	3,683020	Chocó-Darién Moist Forests	SIB; Stone et al. 1959; Heinemann and Belkin 1978
Valle del Cauca	Buenaventura	Onirion	Onirion personatum	-77,031111	3,880000	Chocó-Darién Moist Forests	Harbach and Peyton 2000	Geographic coordinate corresponds to the municipal seat
Valle del Cauca	Buenaventura	Sabethes	Sabethes belisarioi	-77,031111	3,880000	Chocó-Darién Moist Forests	Stone et al. 1959; Vargas and Díaz 1959; Barreto and Vernon 1969
Valle del Cauca	Buenaventura	Sabethes	Sabethes chloropterus	-77,031111	3,880000	Chocó-Darién Moist Forests	Stone et al. 1959; Barreto and Vernon 1969	Geographic coordinate corresponds to the municipal seat
Valle del Cauca	Buenaventura	Sabethes	Sabethes cyaneus	-77,067040	3,680000	Chocó-Darién Moist Forests	SIB; Barreto and Vernon 1969; Heinemann and Belkin 1978
Valle del Cauca	Buenaventura	Sabethes	Sabethes intermedius	-77,031111	3,880000	Chocó-Darién Moist Forests	Stone et al. 1959; Barreto and Vernon 1969; Harbach 1994	Geographic coordinate corresponds to the municipal seat
Valle del Cauca	Buenaventura	Shannoniana	Shannoniana fluviatilis	-77,031111	3,880000	Chocó-Darién Moist Forests	Barreto and Vernon 1969	Geographic coordinate corresponds to the municipal seat
Valle del Cauca	Buenaventura	Trichoprosopon	Trichoprosopon digitatum	-77,067040	3,683020	Chocó-Darién Moist Forests	SIB; Barreto and Vernon 1969
Valle del Cauca	Buenaventura	Trichoprosopon	Trichoprosopon evansae	-77,031111	3,880000	Chocó-Darién Moist Forests	Barreto and Vernon 1969	Geographic coordinate corresponds to the municipal seat
Valle del Cauca	Buenaventura	Trichoprosopon	Trichoprosopon pallidiventer s.l.	-77,067040	3,683020	Chocó-Darién Moist Forests	Stone et al. 1959; Barreto and Vernon 1969; Heinemann and Belkin 1978	New record
Valle del Cauca	Buenaventura	Wyeomyia	Wyeomyia aporonoma	-77,067040	3,683020	Chocó-Darién Moist Forests	SIB; Stone et al. 1959; Barreto and Vernon 1969
Valle del Cauca	Buenaventura	Wyeomyia	Wyeomyia arthrostigma	-77,067040	3,683020	Chocó-Darién Moist Forests	SIB; Heinemann and Belkin 1978
Valle del Cauca	Buenaventura	Wyeomyia	Wyeomyia chalcocephala	-77,067040	3,683020	Chocó-Darién Moist Forests	SIB
Valle del Cauca	Buenaventura	Wyeomyia	Wyeomyia clasoleuca	-77,067040	3,683020	Chocó-Darién Moist Forests	SIB
Valle del Cauca	Buenaventura	Wyeomyia	Wyeomyia complosa	-77,031111	3,880000	Chocó-Darién Moist Forests	Stone et al. 1959; Barreto and Vernon 1969	Geographic coordinate corresponds to the municipal seat
Valle del Cauca	Buenaventura	Wyeomyia	Wyeomyia hosautos	-77,031111	3,880000	Chocó-Darién Moist Forests	Stone et al. 1959; Barreto and Vernon 1969	Geographic coordinate corresponds to the municipal seat
Valle del Cauca	Buenaventura	Wyeomyia	Wyeomyia kummi	-77,031111	3,880000	Chocó-Darién Moist Forests	Barreto and Vernon 1969	Geographic coordinate corresponds to the municipal seat
Valle del Cauca	Buenaventura	Wyeomyia	Wyeomyia mattinglyi	-77,031111	3,880000	Chocó-Darién Moist Forests	Barreto and Vernon 1969	Geographic coordinate corresponds to the municipal seat
Valle del Cauca	Buenaventura	Wyeomyia	Wyeomyia melanocephala	-77,031111	3,880000	Chocó-Darién Moist Forests	Stone et al. 1959; Barreto and Vernon 1969	Geographic coordinate corresponds to the municipal seat
Valle del Cauca	Buenaventura	Wyeomyia	Wyeomyia melanopus	-77,067040	3,683020	Chocó-Darién Moist Forests	SIB; Heinemann and Belkin 1978
Valle del Cauca	Buenaventura	Wyeomyia	Wyeomyia pertinans	-77,067040	3,683020	Chocó-Darién Moist Forests	SIB; Heinemann and Belkin 1978
Valle del Cauca	Buenaventura	Wyeomyia	Wyeomyia pertinans	-77,017040	3,666350	Chocó-Darién Moist Forests	SIB
Valle del Cauca	Buenaventura	Wyeomyia	Wyeomyia pseudopecten	-77,067040	3,683020	Chocó-Darién Moist Forests	SIB; Heinemann and Belkin 1978
Valle del Cauca	Buenaventura	Wyeomyia	Wyeomyia scotinomus	-77,031111	3,880000	Chocó-Darién Moist Forests	Barreto and Vernon 1969	Geographic coordinate corresponds to the municipal seat
Valle del Cauca	Buenaventura	Wyeomyia	Wyeomyia simmsi	-77,067040	3,683020	Chocó-Darién Moist Forests	SIB
Valle del Cauca	Buenaventura	Wyeomyia	Wyeomyia simmsi	-77,017040	3,666350	Chocó-Darién Moist Forests	SIB
Valle del Cauca	Buenaventura	Wyeomyia	Wyeomyia tarsata	-77,031111	3,880000	Chocó-Darién Moist Forests	Barreto and Vernon 1969	Geographic coordinate corresponds to the municipal seat
Valle del Cauca	Buenaventura	Wyeomyia	Wyeomyia ulocoma	-77,067040	3,683020	Chocó-Darién Moist Forests	SIB; Heinemann and Belkin 1978
Valle del Cauca	Cali	Trichoprosopon	Trichoprosopon andinum	-76,517040	3,449680	Cauca Valley Dry Forests	SIB; Harbach and Peyton 2000
Valle del Cauca	Cali	Wyeomyia	Wyeomyia arthrostigma	-76,522500	3,437222	Cauca Valley Dry Forests	Heinemann and Belkin 1978
Valle del Cauca	Candelaria	Wyeomyia	Wyeomyia scotinomus	-76,417430	3,404100	Cauca Valley Dry Forests		New record
Valle del Cauca	Dagua	Wyeomyia	Wyeomyia pertinans	-76,683710	3,766350	Northwestern Andean Montane Forests	SIB
Valle del Cauca	Darién	Johnbelkinia	Johnbelkinia ulopus	-76,517040	3,933020	Chocó-Darién Moist Forests	SIB; Zavortink 1979b
Valle del Cauca	Palmira	Wyeomyia	Wyeomyia sp.	-76,035000	3,566670	Cauca Valley Dry Forests	SIB
