# Supplementary material for: New records of Sabethini (Diptera: Culicidae) from Colombia
Source: Biodivers Data J. 2022 Feb 3;10:e68413. doi: 10.3897/BDJ.10.e68413 (PMC8831386; doi:10.3897/BDJ.10.e68413)
Supplement: Supplementary material 2 — References for records [file bdj-10-e68413-s002.txt]

Barajas J, Suaza JD, Torres C, Leon Rua G, Uribe-Soto S, Porter CH (2013) Mosquitoes (Diptera: Culicidae) associated to guaduain municipalities of Anserma, Hispania and Jardin, Colombia. Revista Colombiana de Entomología 39: 132-140.
Barrera R, Ferro C, Navarro J, Freier J, Liria J, Salas R, Ahumada M, Vasquez C, Gonzalez M, Kang W, Boshell J, Weaver SC (2002) Contrasting sylvatic foci of Venezuelan equine encephalitis virus in northern South America. The American Journal of Tropical Medicine and Hygiene 67 (3): 324-334. https://doi.org/10.4269/ajtmh.2002.67.324.
Barreto-Reyes P (1955) Lista de Mosquitos de Colombia, S. A. (Diptera: Culicidae). Anales de la Sociedad de Biología 7 (2):46-94.
Barreto P, Vernon L (1969) Artrópodos Hematófagos del Río Raposo, Valle, Colombia: II - Culicidae. Caldasia 10: 407-440.
Cochero Bustamante S (2017) Identificación morfologica y molecular de especies del género Haemagogus (Diptera: Culicidae) en la región caribe colombiana. Universidad de Sucre, 93 pp.
Ferro MC, Olano VA, Ahumada M, Weaver S (2008) Mosquitos (Diptera: Culicidae) en el caserío de Chingalé, Santander, dondese registró un caso humano de encefalitis equina venezolana. Biomédica 28 (2): 234-244. https://doi.org/10.7705/biomedica.v28i2.94.
Harbach R (1994) The subgenus Sabethinus of Sabethes (Diptera: Culicidae). Systematic Entomology 19(3): 207-234.https://doi.org/10.1111/j.1365-3113.1994.tb00588.x
Harbach R (1995) Two new species of the subgenus Peytonulus of Sabethes (Diptera: Culicidae) from Colombia. Memórias do Instituto Oswaldo Cruz 90(5): 583-587. https://doi.org/10.1590/s0074-02761995000500007.
Harbach R, Peyton E (2000) Systematics of Onirion, a new genus of Sabethini (Diptera: Culicidae) from the Neotropical region. Bulletin of the Natural History Museum 69: 115-169.
Heinemann S, Belkin J (1978) Collection records of the project "Mosquitoes of Middle America" 12Colombia (COA, COB, COL,COM). Mosquito Systematics 10: 493-540.
Kano T (1991) Inventario de mosquitos (Diptera: Culicidae) en algunas áreas del departamento del Chocó. Sociedad Colombiana de Entomología eds. XVIII Congreso de la Sociedad Colombiana de Entomología. Sociedad Colombiana de Entomología, Bogota, Colombia, 74pp.
Lane J, Cerqueira NL (1942) Os sabetíneos da América (Diptera, Culicidae). Arquivos de Zoologia E (Sao Paulo) 3(9): 473-849.
Marchon-Silva V, Lourenço-de-Oliveira R, Almeida M, Silva-Vasconcelos A, Costa J (1996) The type specimens of mosquitoes (Diptera, Culicidae) deposited in the entomological collection of the Instituto Oswaldo Cruz, Rio de Janeiro, Brazil. Memórias do Instituto Oswaldo Cruz 91(4): 471-478. https://doi.org/10.1590/s0074-02761996000400014.
Molina J, Hildebrand P, Olano V, Muñoz de Hoyos P, Barreto M, Guhl F (2000) Fauna de insectos hematófagos del sur del Parque Natural Nacional Chiribiquete, Caquetá, Colombia. Biomédica 20(4): 314-326. https://doi.org/10.7705/biomedica.v20i4.1075.
Olano VA, Tinke M (1993) Fauna de mosquitos asociada con Aedes aegypti en Guaduas, Colombia. Biomédica 13(2): 1-74. https://doi.org/10.7705/biomedica.v13i2.2048.
Parra-Henao G, Suárez L (2012) Mosquitos (Díptera: Culicidae) vectores potenciales de arbovirus en la región de Urabá, noroccidente de Colombia. Biomédica 32(2): 252-262. https://doi.org/10.7705/biomedica.v32i2.667.
Porter CH, Wolff MI (2004) A new species of Wyeomyia (Hystatomyia) (Diptera: Culicidae) from Colombia and a redescription of Wy. (Hystatomyia) intonca Dyar & Knab. Zootaxa 477(1): 1-31. https://doi.org/10.11646/zotaxa.477.1.1.
Rosero-Garcia D, Bickersmith SA, Suaza-Vasco JD, Porter C, Correa MM, Conn JE, Uribe-Soto S (2017) Molecular operational taxonomic units of mosquitoes (Diptera: Culicidae) collected in high Andean mountain ecosystems of Antioquia, Colombia. Zootaxa 4277(3): 369-385. https://doi.org/10.11646/zootaxa.4277.3.3.
Rozo-Lopez P, Mengual X (2015) Updated list of the mosquitoes of Colombia (Diptera: Culicidae). Biodiversity Data Journal 3:e4567. https://doi.org/10.3897/bdj.3.e4567.
SIB (2020) Sistema de información sobre diversidad de Colombia. https://sibcolombia.net/. Accessed on: 2020-09-30.
Stone A, Knight KL, Starcke H (1959) A synoptic catalog of the mosquitoes of the world (Diptera, Culicidae). 6. Entomological Society of America, 358 pp.
Suaza-Vasco J, López-Rubio A, Galeano J, Uribe S, Vélez I, Porter C (2015) The sabethines of northern Andean coffee-growing regions of Colombia. Journal of the American Mosquito Control Association 31(2): 125-134. https://doi.org/10.2987/14-6466R.
Vargas L, Díaz Nájera A (1959) Descripción del macho de Sabethes (Sabethes) belisarioi Neiva, 1908. Nueva especie para México (Insecta: Diptera). Revista del Instituto de Salubridad y Enfermedades Tropicales 19: 299-308.
Zavortink T (1979a) Mosquito studies (Diptera, Culicidae) XXXV. The new sabethine genus Johnbelkinia and a preliminary reclassification of the composite genus Trichoprosopon. Contributions of the American Entomological Institute 17: 1-61.
Zavortink T (1979b) A reclassification of the sabethine genus Trichoprosopon. Mosquito Systematics 11: 255-257.
